# Supplementary material for: VILMIR is a trans-acting long noncoding RNA that enhances the host interferon response in human epithelial cells
Source: J Virol. 2025 Dec 11;100(1):e01380-25. doi: 10.1128/jvi.01380-25 (PMC12817941; doi:10.1128/jvi.01380-25)
Supplement: Table S2 — RNA-seq analysis of 731 genes impacted by VILMIR overexpression after 1 ng/mL or 10 ng/mL IFN-β treatment in A549 cells. [file jvi.01380-25-s0002.xlsx]

## Sheet: Table S2
Table S2. RNA-seq analysis of 731 genes impacted by VILMIR overexpression after 1 ng/mL or 10 ng/mL IFN-β treatment in A549 cells.
gene_id	gene_name	gene_type	Ctrl_1ng_IFN_vs_Ctrl_mock.logFC	Ctrl_1ng_IFN_vs_Ctrl_mock.AveExpr	Ctrl_1ng_IFN_vs_Ctrl_mock.P.Value	Ctrl_1ng_IFN_vs_Ctrl_mock.adj.P.Val	Ctrl_10ng_IFN_vs_Ctrl_mock.logFC	Ctrl_10ng_IFN_vs_Ctrl_mock.AveExpr	Ctrl_10ng_IFN_vs_Ctrl_mock.P.Value	Ctrl_10ng_IFN_vs_Ctrl_mock.adj.P.Val	VILMIR_1ng_IFN_vs_VILMIR_mock.logFC	VILMIR_1ng_IFN_vs_VILMIR_mock.AveExpr	VILMIR_1ng_IFN_vs_VILMIR_mock.P.Value	VILMIR_1ng_IFN_vs_VILMIR_mock.adj.P.Val	VILMIR_10ng_IFN_vs_VILMIR_mock.logFC	VILMIR_10ng_IFN_vs_VILMIR_mock.AveExpr	VILMIR_10ng_IFN_vs_VILMIR_mock.P.Value	VILMIR_10ng_IFN_vs_VILMIR_mock.adj.P.Val	VILMIR_mock_vs_Ctrl_mock.logFC	VILMIR_mock_vs_Ctrl_mock.AveExpr	VILMIR_mock_vs_Ctrl_mock.P.Value	VILMIR_mock_vs_Ctrl_mock.adj.P.Val	VILMIR_v_Ctrl_1ng.logFC	VILMIR_v_Ctrl_1ng.AveExpr	VILMIR_v_Ctrl_1ng.P.Value	VILMIR_v_Ctrl_1ng.adj.P.Val	VILMIR_v_Ctrl_10ng.logFC	VILMIR_v_Ctrl_10ng.AveExpr	VILMIR_v_Ctrl_10ng.P.Value	VILMIR_v_Ctrl_10ng.adj.P.Val
ENSG00000004975.12	DVL2	protein_coding	-0.222911	5.05171	0.0070532	0.0624997	-0.0759138	5.05171	0.328646	0.660096	0.00451077	5.05171	0.953285	0.983616	-0.137521	5.05171	0.0828563	0.294793	-0.0719227	5.05171	0.354262	1	0.227422	5.05171	0.0446799	0.999776	-0.0616076	5.05171	0.572729	1
ENSG00000005206.17	SPPL2B	protein_coding	-0.228544	3.67143	0.0683124	0.299373	-0.0310919	3.67143	0.79793	0.933327	0.157106	3.67143	0.20258	0.506737	0.0658863	3.67143	0.588268	0.82664	-0.178612	3.67143	0.149244	1	0.385651	3.67143	0.0317548	0.999776	0.0969782	3.67143	0.573232	1
ENSG00000006071.16	ABCC8	protein_coding	0.377302	1.77107	0.0601628	0.275879	0.302154	1.77107	0.127676	0.407402	-0.27022	1.77107	0.171207	0.468339	0.0546791	1.77107	0.778129	0.919466	0.31397	1.77107	0.114071	1	-0.647522	1.77107	0.0246496	0.999776	-0.247475	1.77107	0.370562	1
ENSG00000008324.12	SS18L2	protein_coding	0.453181	3.39513	0.00049147	0.00726253	0.341387	3.39513	0.00592343	0.0493281	0.0857063	3.39513	0.458822	0.742782	0.240797	3.39513	0.0443178	0.197825	0.16716	3.39513	0.154413	1	-0.367474	3.39513	0.0310013	0.999776	-0.10059	3.39513	0.53803	1
ENSG00000008869.12	HEATR5B	protein_coding	-0.0810459	5.70624	0.145135	0.462695	0.025302	5.70624	0.64309	0.866053	0.0844703	5.70624	0.129549	0.40522	0.122429	5.70624	0.031762	0.158271	-0.122729	5.70624	0.0313809	1	0.165516	5.70624	0.0393679	0.999776	0.0971273	5.70624	0.214361	1
ENSG00000011009.11	LYPLA2	protein_coding	-0.0254004	4.40491	0.784329	0.93921	-0.17072	4.40491	0.0743615	0.294139	-0.0248935	4.40491	0.788524	0.920456	0.110951	4.40491	0.237905	0.541835	-0.0400928	4.40491	0.666089	1	0.000506882	4.40491	0.996916	0.999776	0.28167	4.40491	0.0393962	1
ENSG00000011198.10	ABHD5	protein_coding	0.191387	4.24114	0.0438557	0.226041	0.170941	4.24114	0.0696829	0.282131	-0.144917	4.24114	0.120839	0.390003	-0.165847	4.24114	0.0778872	0.283843	0.174786	4.24114	0.0639976	1	-0.336304	4.24114	0.0140672	0.999776	-0.336789	4.24114	0.0139441	1
ENSG00000023516.9	AKAP11	protein_coding	0.044119	6.63047	0.424157	0.757224	-0.0154799	6.63047	0.777983	0.923704	-0.151716	6.63047	0.0096449	0.0731116	-0.118095	6.63047	0.0389702	0.182098	0.126282	6.63047	0.0281348	1	-0.195835	6.63047	0.0170134	0.999776	-0.102615	6.63047	0.193254	1
ENSG00000026297.17	RNASET2	protein_coding	-0.198322	1.90528	0.185373	0.527151	-0.35693	1.90528	0.0213642	0.129128	-0.185963	1.90528	0.213368	0.518247	0.230294	1.90528	0.126234	0.379604	-0.19116	1.90528	0.201223	1	0.0123589	1.90528	0.952664	0.999776	0.587224	1.90528	0.00844729	1
ENSG00000033050.9	ABCF2	protein_coding	0.067873	4.50025	0.447888	0.775531	-0.110256	4.50025	0.221748	0.545361	0.0615391	4.50025	0.490952	0.76789	0.16815	4.50025	0.0672742	0.258805	-0.114297	4.50025	0.205749	1	-0.00633386	4.50025	0.959836	0.999776	0.278406	4.50025	0.0341547	1
ENSG00000036672.16	USP2	protein_coding	0.376892	0.34019	0.14345	0.459969	0.20329	0.34019	0.423253	0.737413	0.048804	0.34019	0.846665	0.942469	-0.605206	0.34019	0.0226459	0.123537	0.112906	0.34019	0.655118	1	-0.328088	0.34019	0.361683	0.999776	-0.808496	0.34019	0.0304516	1
ENSG00000037042.9	TUBG2	protein_coding	-0.184272	4.56119	0.0403681	0.214491	-0.187708	4.56119	0.0370541	0.190081	0.0944878	4.56119	0.278828	0.591941	0.229811	4.56119	0.0122716	0.0802203	-0.293625	4.56119	0.00197456	1	0.27876	4.56119	0.0292004	0.999776	0.417519	4.56119	0.00188261	1
ENSG00000047457.14	CP	protein_coding	0.147373	3.76616	0.207322	0.555139	0.856326	3.76616	5.29885e-08	1.72237e-06	0.54866	3.76616	5.37803e-05	0.000985298	0.982058	3.76616	3.96178e-09	1.49037e-07	-0.220013	3.76616	0.0644637	1	0.401287	3.76616	0.0194561	0.999776	0.125732	3.76616	0.442397	1
ENSG00000047579.20	DTNBP1	protein_coding	-0.184165	3.20465	0.0988294	0.372839	-0.224778	3.20465	0.0465809	0.219772	0.159773	3.20465	0.14956	0.436279	0.0327459	3.20465	0.763319	0.914366	-0.113767	3.20465	0.300092	1	0.343938	3.20465	0.0323556	0.999776	0.257524	3.20465	0.102479	1
ENSG00000049167.16	ERCC8	protein_coding	0.122733	4.69377	0.107843	0.391229	0.0875955	4.69377	0.2454	0.573527	-0.0948108	4.69377	0.209652	0.514033	-0.0688443	4.69377	0.358899	0.663763	0.0277574	4.69377	0.709561	1	-0.217544	4.69377	0.0467799	0.999776	-0.15644	4.69377	0.145419	1
ENSG00000050165.19	DKK3	protein_coding	0.341288	3.66129	0.000952361	0.0126031	0.402933	3.66129	0.000163709	0.00256319	0.731904	3.66129	1.73013e-08	6.33946e-07	0.674575	3.66129	7.76979e-08	2.42496e-06	-0.230194	3.66129	0.0185699	1	0.390616	3.66129	0.00568738	0.999776	0.271641	3.66129	0.0460337	1
ENSG00000057294.16	PKP2	protein_coding	-0.0752373	2.92941	0.536313	0.833418	-0.315582	2.92941	0.0141493	0.0964203	-0.444347	2.92941	0.00100359	0.0120902	-0.373798	2.92941	0.00443238	0.0371095	0.187174	2.92941	0.130992	1	-0.369109	2.92941	0.0389222	0.999776	-0.0582162	2.92941	0.734439	1
ENSG00000059378.13	PARP12	protein_coding	3.59179	6.09227	6.85068e-31	6.04016e-28	3.6762	6.09227	3.7355e-31	3.51312e-28	3.7497	6.09227	2.22772e-31	2.61887e-28	3.80163	6.09227	1.55549e-31	1.8286e-28	-0.083623	6.09227	0.130358	1	0.157915	6.09227	0.0469116	0.999776	0.125426	6.09227	0.109585	1
ENSG00000060138.13	YBX3	protein_coding	0.234252	7.88688	2.1417e-06	5.65786e-05	0.272026	7.88688	1.806e-07	5.30776e-06	0.149842	7.88688	0.000659423	0.00855794	0.155954	7.88688	0.000437005	0.00561972	0.0709334	7.88688	0.0788391	1	-0.0844106	7.88688	0.135842	0.999776	-0.116072	7.88688	0.0439954	1
ENSG00000060749.16	QSER1	protein_coding	-0.106925	7.49636	0.0473465	0.237608	-0.15171	7.49636	0.00656632	0.0532362	-0.263481	7.49636	2.33815e-05	0.000466539	-0.18868	7.49636	0.0010816	0.0120158	0.0627916	7.49636	0.232583	1	-0.156556	7.49636	0.0405661	0.999776	-0.0369696	7.49636	0.615193	1
ENSG00000062598.18	ELMO2	protein_coding	0.0117379	5.15851	0.865155	0.960081	0.013799	5.15851	0.841784	0.94671	0.144929	5.15851	0.0438573	0.211737	0.216932	5.15851	0.00385905	0.033211	-0.0669123	5.15851	0.33721	1	0.133191	5.15851	0.180464	0.999776	0.203133	5.15851	0.0456292	1
ENSG00000064012.22	CASP8	protein_coding	0.627018	6.60649	1.21659e-12	8.05749e-11	0.722274	6.60649	4.66051e-14	3.37158e-12	0.781006	6.60649	7.34642e-15	5.95609e-13	0.865319	6.60649	6.25757e-16	5.35003e-14	-0.128297	6.60649	0.0158581	1	0.153988	6.60649	0.0376994	0.999776	0.143045	6.60649	0.0522567	1
ENSG00000064655.19	EYA2	protein_coding	-0.352082	2.65934	0.014404	0.105194	-0.306178	2.65934	0.0310344	0.169625	0.0530455	2.65934	0.696152	0.883192	-0.0203966	2.65934	0.88049	0.960256	-0.184169	2.65934	0.182032	1	0.405128	2.65934	0.0425001	0.999776	0.285781	2.65934	0.144482	1
ENSG00000065154.12	OAT	protein_coding	-0.0826052	6.15827	0.122303	0.421593	-0.0312079	6.15827	0.551535	0.817738	0.0731818	6.15827	0.168953	0.464684	-0.00223565	6.15827	0.965858	0.989065	-0.051273	6.15827	0.330699	1	0.155787	6.15827	0.0427718	0.999776	0.0289723	6.15827	0.695313	1
ENSG00000067191.16	CACNB1	protein_coding	0.0604343	2.26533	0.681295	0.902038	-0.185153	2.26533	0.214398	0.536072	-0.605194	2.26533	0.000303834	0.00436032	-0.429618	2.26533	0.00656704	0.0504589	0.287441	2.26533	0.0588383	1	-0.665629	2.26533	0.0032823	0.999776	-0.244465	2.26533	0.245508	1
ENSG00000067601.8	PMS2P4	transcribed_unprocessed_pseudogene	-0.277574	1.64103	0.1387	0.452318	-0.281837	1.64103	0.132986	0.416434	0.0424813	1.64103	0.817021	0.930756	0.307667	1.64103	0.102361	0.337386	-0.356508	1.64103	0.0605269	1	0.320056	1.64103	0.224106	0.999776	0.589504	1.64103	0.0300838	1
ENSG00000068366.21	ACSL4	protein_coding	0.0809627	6.04703	0.253282	0.612243	0.17947	6.04703	0.0154878	0.102672	0.0203012	6.04703	0.771911	0.913464	-0.0347448	6.04703	0.62036	0.842678	0.122808	6.04703	0.0880419	1	-0.0606615	6.04703	0.541355	0.999776	-0.214215	6.04703	0.0379781	1
ENSG00000070010.19	UFD1	protein_coding	-0.0766222	5.66853	0.195505	0.539723	-0.0171923	5.66853	0.768014	0.918089	0.0920908	5.66853	0.12235	0.39227	0.138544	5.66853	0.0236799	0.127306	-0.124399	5.66853	0.0403714	1	0.168713	5.66853	0.0486105	0.999776	0.155737	5.66853	0.06724	1
ENSG00000071051.14	NCK2	protein_coding	-0.294609	3.80896	0.00836304	0.0712424	-0.376259	3.80896	0.00116732	0.0134537	-0.0466896	3.80896	0.655014	0.863739	-0.0204951	3.80896	0.844266	0.947494	-0.142665	3.80896	0.178926	1	0.247919	3.80896	0.101533	0.999776	0.355764	3.80896	0.0219804	1
ENSG00000071246.11	VASH1	protein_coding	0.0579382	2.49747	0.697134	0.907658	-0.100381	2.49747	0.501371	0.78806	-0.381083	2.49747	0.0155264	0.103414	-0.0495755	2.49747	0.739023	0.903258	0.0879808	2.49747	0.555275	1	-0.439021	2.49747	0.044697	0.999776	0.0508056	2.49747	0.809137	1
ENSG00000072195.15	SPEG	protein_coding	-0.0162975	2.12951	0.912012	0.973564	-0.215924	2.12951	0.151256	0.447424	-0.10295	2.12951	0.48715	0.764856	0.211041	2.12951	0.160356	0.435968	-0.226674	2.12951	0.132688	1	-0.0866526	2.12951	0.678289	0.999776	0.426965	2.12951	0.0487434	1
ENSG00000074266.22	EED	protein_coding	0.185374	5.3431	0.00440414	0.0437838	0.17682	5.3431	0.00625984	0.0512874	0.0777873	5.3431	0.202382	0.506587	-0.00214153	5.3431	0.971558	0.991154	0.150596	5.3431	0.0176856	1	-0.107586	5.3431	0.21219	0.999776	-0.178962	5.3431	0.0429739	1
ENSG00000074621.14	SLC24A1	protein_coding	0.0223575	3.27462	0.853518	0.956743	0.271281	3.27462	0.0321703	0.174414	-0.0525397	3.27462	0.664843	0.867778	-0.173331	3.27462	0.160135	0.435684	0.289915	3.27462	0.0228469	1	-0.0748972	3.27462	0.662335	0.999776	-0.444612	3.27462	0.0143616	1
ENSG00000075131.10	TIPIN	protein_coding	0.267547	5.17047	0.00310513	0.0329601	0.228513	5.17047	0.00988524	0.0735378	0.017448	5.17047	0.83345	0.937822	0.0176801	5.17047	0.831269	0.9413	0.125886	5.17047	0.137407	1	-0.250099	5.17047	0.0407116	0.999776	-0.210833	5.17047	0.0810209	1
ENSG00000075399.14	VPS9D1	protein_coding	0.418561	2.04766	0.0110847	0.0869981	0.637711	2.04766	0.00029982	0.0042766	0.190712	2.04766	0.224041	0.531897	0.109418	2.04766	0.481256	0.757878	0.138624	2.04766	0.373621	1	-0.227849	2.04766	0.302392	0.999776	-0.528292	2.04766	0.0217829	1
ENSG00000075886.11	TUBA3D	protein_coding	-0.441314	0.721284	0.0877646	0.348868	-0.386512	0.721284	0.132352	0.415293	-0.0957471	0.721284	0.703516	0.886551	0.34466	0.721284	0.177709	0.459567	-0.382636	0.721284	0.13611	1	0.345566	0.721284	0.3351	0.999776	0.731172	0.721284	0.0476622	1
ENSG00000076513.17	ANKRD13A	protein_coding	-0.116948	4.85802	0.116466	0.410335	-0.0982856	4.85802	0.184058	0.496086	0.127087	4.85802	0.0893551	0.327071	0.046185	4.85802	0.527023	0.78927	-0.118117	4.85802	0.113026	1	0.244035	4.85802	0.0240272	0.999776	0.144471	4.85802	0.167948	1
ENSG00000077458.13	FAM76B	protein_coding	0.467542	4.28534	0.000127804	0.00225366	0.681291	4.28534	5.95277e-07	1.60565e-05	0.293313	4.28534	0.00913459	0.0699955	0.254885	4.28534	0.0214494	0.119311	0.248761	4.28534	0.0244591	1	-0.174229	4.28534	0.247691	0.999776	-0.426406	4.28534	0.00756778	1
ENSG00000077684.16	JADE1	protein_coding	-0.260093	5.89332	0.000115627	0.00205954	-0.421747	5.89332	8.12403e-08	2.55247e-06	-0.223336	5.89332	0.000622206	0.0081803	-0.250191	5.89332	0.000182402	0.00267479	-0.10452	5.89332	0.080457	1	0.036757	5.89332	0.654879	0.999776	0.171556	5.89332	0.0445141	1
ENSG00000078304.19	PPP2R5C	protein_coding	-0.0165734	6.85816	0.757147	0.929516	-0.0515509	6.85816	0.339949	0.669295	-0.182909	6.85816	0.00191466	0.020385	-0.138735	6.85816	0.0145702	0.0907467	0.0858045	6.85816	0.117668	1	-0.166336	6.85816	0.0354437	0.999776	-0.0871841	6.85816	0.255562	1
ENSG00000080603.17	SRCAP	protein_coding	-0.249375	2.67518	0.0876537	0.34881	-0.208096	2.67518	0.150668	0.446904	0.1914	2.67518	0.184887	0.486766	0.246169	2.67518	0.0915795	0.315145	-0.327992	2.67518	0.0275549	1	0.440775	2.67518	0.0354659	0.999776	0.454265	2.67518	0.0306226	1
ENSG00000081041.9	CXCL2	protein_coding	0.312836	1.08675	0.202048	0.547826	0.628688	1.08675	0.01411	0.0962524	1.09689	1.08675	9.77641e-05	0.00166565	1.43989	1.08675	2.23426e-06	5.39705e-05	-0.639184	1.08675	0.0127416	1	0.784052	1.08675	0.028443	0.999776	0.811205	1.08675	0.0238168	1
ENSG00000081923.15	ATP8B1	protein_coding	-0.268632	4.65488	0.00056076	0.00807148	-0.082159	4.65488	0.240686	0.567607	-0.0468425	4.65488	0.499702	0.774138	-0.0736463	4.65488	0.291687	0.6022	-0.113088	4.65488	0.110373	1	0.221789	4.65488	0.0302025	0.999776	0.00851272	4.65488	0.930583	1
ENSG00000083814.13	ZNF671	protein_coding	-0.378545	1.45248	0.0850293	0.342628	-0.0538897	1.45248	0.800866	0.934139	0.240346	1.45248	0.266064	0.577531	0.261524	1.45248	0.227217	0.529634	-0.295687	1.45248	0.173802	1	0.618891	1.45248	0.0485125	0.999776	0.315414	1.45248	0.301256	1
ENSG00000083817.9	ZNF416	protein_coding	-0.358366	2.68685	0.0202536	0.133951	-0.416657	2.68685	0.00793954	0.0617777	0.102916	2.68685	0.484104	0.762023	0.0318154	2.68685	0.828021	0.941067	-0.232526	2.68685	0.120759	1	0.461282	2.68685	0.0330852	0.999776	0.448473	2.68685	0.0378385	1
ENSG00000084092.7	NOA1	protein_coding	0.102371	4.41523	0.210716	0.56043	0.0131985	4.41523	0.869889	0.95801	-0.140238	4.41523	0.0904853	0.329053	-0.0566374	4.41523	0.484081	0.75936	0.0247908	4.41523	0.758489	1	-0.242609	4.41523	0.040943	0.999776	-0.0698359	4.41523	0.541334	1
ENSG00000086300.16	SNX10	protein_coding	0.132023	2.54266	0.373713	0.719133	0.07712	2.54266	0.601505	0.844441	-0.131682	2.54266	0.374929	0.68282	-0.39182	2.54266	0.0123818	0.0807162	0.166087	2.54266	0.265212	1	-0.263706	2.54266	0.212377	0.999776	-0.46894	2.54266	0.031447	1
ENSG00000086848.15	ALG9	protein_coding	-0.199279	2.90481	0.0894893	0.352731	-0.124061	2.90481	0.282283	0.613784	0.190193	2.90481	0.104252	0.359316	0.275361	2.90481	0.0219128	0.12113	-0.212682	2.90481	0.0709822	1	0.389472	2.90481	0.0218966	0.999776	0.399422	2.90481	0.0190289	1
ENSG00000087301.9	TXNDC16	protein_coding	-0.265742	1.97449	0.11017	0.39718	0.0668993	1.97449	0.680629	0.882584	0.263345	1.97449	0.113261	0.376567	-0.0592218	1.97449	0.715486	0.891482	-0.186476	1.97449	0.256413	1	0.529087	1.97449	0.027902	0.999776	-0.126121	1.97449	0.583691	1
ENSG00000088682.14	COQ9	protein_coding	-0.113578	5.07329	0.115481	0.408294	-0.125979	5.07329	0.0824476	0.313536	-0.00536891	5.07329	0.939244	0.977491	0.0999551	5.07329	0.163751	0.440518	-0.124608	5.07329	0.0856501	1	0.108209	5.07329	0.282724	0.999776	0.225934	5.07329	0.0303075	1
ENSG00000088970.16	KIZ	protein_coding	-0.112329	3.70825	0.236877	0.593006	-0.225424	3.70825	0.022272	0.132896	0.176669	3.70825	0.0679473	0.277617	0.0855252	3.70825	0.365105	0.668814	-0.232073	3.70825	0.0189512	1	0.288998	3.70825	0.0366339	0.999776	0.310949	3.70825	0.0254451	1
ENSG00000089127.15	OAS1	protein_coding	3.81129	7.69268	5.28909e-32	8.29035e-29	3.87948	7.69268	3.32773e-32	5.21603e-29	3.98235	7.69268	1.67908e-32	2.63187e-29	3.99887	7.69268	1.50689e-32	2.36196e-29	-0.117419	7.69268	0.0310098	1	0.171062	7.69268	0.0266746	0.999776	0.119395	7.69268	0.113169	1
ENSG00000089248.7	ERP29	protein_coding	-0.0194356	6.15638	0.698808	0.908651	-0.032759	6.15638	0.515401	0.797233	0.140316	6.15638	0.00893112	0.0688853	0.0882624	6.15638	0.0872371	0.304693	-0.0657265	6.15638	0.197265	1	0.159752	6.15638	0.0313957	0.999776	0.121021	6.15638	0.0967525	1
ENSG00000090054.15	SPTLC1	protein_coding	0.181687	6.58245	0.0017125	0.0204821	0.11412	6.58245	0.0373074	0.190825	0.0169911	6.58245	0.746552	0.902838	0.0582409	6.58245	0.273053	0.583365	0.0640059	6.58245	0.229479	1	-0.164696	6.58245	0.0338739	0.999776	-0.0558788	6.58245	0.454307	1
ENSG00000090581.11	GNPTG	protein_coding	-0.170042	3.51258	0.0845196	0.341443	0.0822296	3.51258	0.393788	0.717524	0.118429	3.51258	0.222797	0.530374	0.158843	3.51258	0.105844	0.343094	-0.100763	3.51258	0.297714	1	0.288471	3.51258	0.0408751	0.999776	0.0766131	3.51258	0.572722	1
ENSG00000090621.15	PABPC4	protein_coding	0.0276788	6.81661	0.557205	0.84671	-0.0295585	6.81661	0.53094	0.807109	-0.114058	6.81661	0.0212502	0.12976	-0.0695047	6.81661	0.147335	0.415856	0.0608996	6.81661	0.202131	1	-0.141736	6.81661	0.0406815	0.999776	-0.0399462	6.81661	0.549207	1
ENSG00000090932.11	DLL3	protein_coding	0.294221	2.56397	0.0231726	0.147468	-0.0038895	2.56397	0.974809	0.993718	-0.0953929	2.56397	0.441288	0.729907	-0.171374	2.56397	0.171855	0.452023	0.19842	2.56397	0.115831	1	-0.389614	2.56397	0.0324778	0.999776	-0.167484	2.56397	0.340567	1
ENSG00000091009.8	RBM27	protein_coding	0.0122865	5.23285	0.866736	0.960081	0.0335277	5.23285	0.64759	0.867904	-0.093107	5.23285	0.210308	0.514898	-0.216963	5.23285	0.00595866	0.0469602	0.0972215	5.23285	0.191442	1	-0.105394	5.23285	0.313396	0.999776	-0.25049	5.23285	0.0215995	1
ENSG00000091583.11	APOH	protein_coding	-0.035447	2.0402	0.83442	0.951879	0.230168	2.0402	0.182014	0.494373	-0.228217	2.0402	0.185622	0.487075	-0.260449	2.0402	0.132814	0.391068	0.171698	2.0402	0.315806	1	-0.19277	2.0402	0.424169	0.999776	-0.490617	2.0402	0.0488005	1
ENSG00000092010.15	PSME1	protein_coding	1.01093	6.19828	8.14223e-16	7.50735e-14	0.986201	6.19828	1.48039e-15	1.24308e-13	1.1894	6.19828	1.52445e-17	1.68011e-15	1.09917	6.19828	1.0623e-16	1.029e-14	-0.0316632	6.19828	0.594493	1	0.178469	6.19828	0.0411246	0.999776	0.112964	6.19828	0.185547	1
ENSG00000092470.12	WDR76	protein_coding	0.0101303	5.25301	0.875825	0.963116	0.014076	5.25301	0.828144	0.94192	-0.14665	5.25301	0.0306768	0.167736	-0.250767	5.25301	0.000589134	0.00721434	0.115222	5.25301	0.084214	1	-0.15678	5.25301	0.0959486	0.999776	-0.264843	5.25301	0.00715021	1
ENSG00000094841.14	UPRT	protein_coding	-0.143609	3.56396	0.219159	0.570485	-0.184585	3.56396	0.117604	0.388658	0.197044	3.56396	0.0958695	0.341178	0.0897721	3.56396	0.438367	0.727172	-0.164918	3.56396	0.160107	1	0.340653	3.56396	0.0444001	0.999776	0.274357	3.56396	0.10084	1
ENSG00000095485.18	CWF19L1	protein_coding	0.0364008	5.33404	0.55496	0.845719	0.166402	5.33404	0.0110659	0.0798089	0.272643	5.33404	0.000130445	0.00213727	0.182508	5.33404	0.00587358	0.0465236	-0.101968	5.33404	0.105775	1	0.236242	5.33404	0.0107927	0.999776	0.0161057	5.33404	0.853026	1
ENSG00000095951.17	HIVEP1	protein_coding	0.363771	5.63938	1.91007e-06	5.10329e-05	0.340406	5.63938	5.27898e-06	0.000118962	0.158817	5.63938	0.013277	0.0924931	0.292648	5.63938	4.3432e-05	0.000769718	0.025683	5.63938	0.671075	1	-0.204954	5.63938	0.0225599	0.999776	-0.0477587	5.63938	0.577052	1
ENSG00000096060.15	FKBP5	protein_coding	0.126222	5.05907	0.0705855	0.305164	0.109035	5.05907	0.115453	0.385293	-0.0725564	5.05907	0.288485	0.601309	-0.0670132	5.05907	0.326144	0.635873	0.126458	5.05907	0.0700942	1	-0.198779	5.05907	0.0456025	0.999776	-0.176048	5.05907	0.0743057	1
ENSG00000100028.12	SNRPD3	protein_coding	-0.1315	4.87356	0.0798231	0.330127	-0.144333	4.87356	0.0559317	0.246701	0.128602	4.87356	0.0863	0.320125	0.00181485	4.87356	0.980126	0.993111	-0.107601	4.87356	0.147853	1	0.260101	4.87356	0.0169963	0.999776	0.146148	4.87356	0.16392	1
ENSG00000100150.20	DEPDC5	protein_coding	-0.220427	2.5153	0.13893	0.45242	0.0590005	2.5153	0.68622	0.88427	0.274779	2.5153	0.0681334	0.277952	-0.0176765	2.5153	0.903525	0.967502	-0.179721	2.5153	0.224375	1	0.495206	2.5153	0.0225144	0.999776	-0.076677	2.5153	0.710385	1
ENSG00000100483.14	VCPKMT	protein_coding	-0.324395	2.92777	0.020517	0.135245	-0.138593	2.92777	0.301726	0.633356	0.131514	2.92777	0.3266	0.639022	0.109384	2.92777	0.413221	0.70873	-0.210847	2.92777	0.120972	1	0.45591	2.92777	0.0212379	0.999776	0.247978	2.92777	0.194039	1
ENSG00000100767.17	PAPLN	protein_coding	-0.46602	3.43846	0.000105389	0.00189875	-0.618139	3.43846	2.09237e-06	5.03705e-05	-0.0817107	3.43846	0.431194	0.722717	-0.248022	3.43846	0.0224005	0.122911	-0.335012	3.43846	0.0029453	1	0.384309	3.43846	0.013185	0.999776	0.370116	3.43846	0.0165395	1
ENSG00000101004.15	NINL	protein_coding	-0.175669	5.04322	0.0262701	0.160847	-0.127886	5.04322	0.0982325	0.349764	0.0602011	5.04322	0.426887	0.719379	0.196283	5.04322	0.0140524	0.0883017	-0.172256	5.04322	0.0290512	1	0.23587	5.04322	0.0340704	0.999776	0.324169	5.04322	0.00489428	1
ENSG00000101115.13	SALL4	protein_coding	-0.354851	2.63184	0.0123199	0.0936403	-0.3084	2.63184	0.0273908	0.155182	-0.225868	2.63184	0.0988938	0.347121	0.0914682	2.63184	0.494487	0.766479	-0.17204	2.63184	0.203833	1	0.128983	2.63184	0.495719	0.999776	0.399869	2.63184	0.0416586	1
ENSG00000101846.8	STS	protein_coding	0.462236	4.46429	1.39629e-05	0.00031516	0.373239	4.46429	0.000210716	0.0031556	0.137088	4.46429	0.12642	0.400227	0.187375	4.46429	0.0402877	0.186585	0.16952	4.46429	0.0616867	1	-0.325147	4.46429	0.0135397	0.999776	-0.185864	4.46429	0.142146	1
ENSG00000101974.15	ATP11C	protein_coding	0.29521	5.86052	4.59534e-05	0.000914337	0.310289	5.86052	2.37593e-05	0.00046943	0.119133	5.86052	0.0599171	0.256149	0.222296	5.86052	0.00108925	0.012088	0.0939137	5.86052	0.133096	1	-0.176076	5.86052	0.0499568	0.999776	-0.0879927	5.86052	0.313807	1
ENSG00000102103.17	PQBP1	protein_coding	-0.0426344	5.45957	0.509457	0.818281	-0.0873744	5.45957	0.182091	0.494373	0.16478	5.45957	0.0156421	0.104038	0.0932907	5.45957	0.155214	0.429337	-0.105439	5.45957	0.11003	1	0.207415	5.45957	0.0295975	0.999776	0.180665	5.45957	0.0554883	1
ENSG00000102302.8	FGD1	protein_coding	-0.00815118	3.73896	0.94344	0.984487	0.0519945	3.73896	0.651497	0.870556	-0.255012	3.73896	0.0337035	0.178608	-0.288424	3.73896	0.0175548	0.103791	0.242094	3.73896	0.0429395	1	-0.24686	3.73896	0.137012	0.999776	-0.340418	3.73896	0.0440505	1
ENSG00000102572.15	STK24	protein_coding	0.332158	6.22168	8.50089e-07	2.42757e-05	0.380561	6.22168	8.2488e-08	2.56878e-06	0.190711	6.22168	0.00107676	0.0127432	0.216487	6.22168	0.000295012	0.00401712	0.106102	6.22168	0.0511291	1	-0.141447	6.22168	0.0649217	0.999776	-0.164074	6.22168	0.0341541	1
ENSG00000102921.8	N4BP1	protein_coding	0.952691	5.99911	1.18846e-15	1.07472e-13	0.962723	5.99911	9.22856e-16	7.84261e-14	0.771559	5.99911	1.74707e-13	1.24474e-11	0.808914	5.99911	5.81296e-14	4.18385e-12	0.123716	5.99911	0.0368313	1	-0.181132	5.99911	0.0311533	0.999776	-0.153808	5.99911	0.0639985	1
ENSG00000103042.9	SLC38A7	protein_coding	0.0359494	4.44651	0.700005	0.909264	-0.157976	4.44651	0.0987099	0.35094	0.125464	4.44651	0.185532	0.487075	0.165877	4.44651	0.0837715	0.296702	-0.169827	4.44651	0.0770567	1	0.0895144	4.44651	0.49879	0.999776	0.323853	4.44651	0.0198017	1
ENSG00000103194.16	USP10	protein_coding	0.078291	7.31041	0.104074	0.384257	0.00412482	7.31041	0.929983	0.979501	-0.0708055	7.31041	0.13976	0.42164	-0.0574724	7.31041	0.22738	0.52984	0.10967	7.31041	0.026058	1	-0.149096	7.31041	0.0318242	0.999776	-0.0615972	7.31041	0.35742	1
ENSG00000103356.18	EARS2	protein_coding	0.172496	6.09383	0.00425503	0.0427184	0.0909453	6.09383	0.11083	0.37747	0.237988	6.09383	0.00019966	0.00304827	0.264107	6.09383	5.68925e-05	0.000976378	-0.0613539	6.09383	0.275701	1	0.0654925	6.09383	0.408346	0.999776	0.173161	6.09383	0.0351331	1
ENSG00000103423.14	DNAJA3	protein_coding	-0.0475679	6.71278	0.316459	0.671019	-0.0617392	6.71278	0.19643	0.512921	0.125392	6.71278	0.0122014	0.0873291	0.0614329	6.71278	0.198589	0.491432	-0.0839133	6.71278	0.0831146	1	0.17296	6.71278	0.0142379	0.999776	0.123172	6.71278	0.0726938	1
ENSG00000103495.14	MAZ	protein_coding	0.205839	3.16758	0.0941014	0.362603	0.0362759	3.16758	0.761923	0.916321	-0.351188	3.16758	0.00638972	0.0533056	-0.277796	3.16758	0.0269	0.140184	0.318188	3.16758	0.0124001	1	-0.557028	3.16758	0.00262377	0.999776	-0.314072	3.16758	0.0720858	1
ENSG00000103540.16	CCP110	protein_coding	0.00732604	5.66064	0.917816	0.976204	-0.102249	5.66064	0.157777	0.457224	-0.230406	5.66064	0.00295413	0.0291213	-0.148101	5.66064	0.044904	0.199389	0.0591319	5.66064	0.407992	1	-0.237732	5.66064	0.0242795	0.999776	-0.0458521	5.66064	0.648541	1
ENSG00000103995.14	CEP152	protein_coding	-0.157188	4.61733	0.0753406	0.318591	-0.12011	4.61733	0.168835	0.474454	0.0401739	4.61733	0.639932	0.856789	0.15495	4.61733	0.0793411	0.287064	-0.151305	4.61733	0.0862466	1	0.197362	4.61733	0.112092	0.999776	0.275059	4.61733	0.0302156	1
ENSG00000104154.7	SLC30A4	protein_coding	0.312855	3.19421	0.00572523	0.0535938	0.499109	3.19421	5.56937e-05	0.00100213	0.116873	3.19421	0.271185	0.583796	0.0081855	3.19421	0.93785	0.981617	0.177586	3.19421	0.0994568	1	-0.195981	3.19421	0.194064	0.999776	-0.490923	3.19421	0.00252902	1
ENSG00000104299.15	INTS9	protein_coding	0.129744	4.50678	0.150097	0.469597	0.129901	4.50678	0.149622	0.44558	-0.182854	4.50678	0.0465003	0.219465	-0.038762	4.50678	0.661446	0.864621	0.175139	4.50678	0.0557982	1	-0.312598	4.50678	0.0179085	0.999776	-0.168663	4.50678	0.184522	1
ENSG00000104312.8	RIPK2	protein_coding	0.327901	5.56481	1.0869e-05	0.000253436	0.254242	5.56481	0.00027229	0.00394374	0.184847	5.56481	0.00512707	0.0453749	0.0509063	5.56481	0.407911	0.702441	0.126482	5.56481	0.0464755	1	-0.143054	5.56481	0.106555	0.999776	-0.203336	5.56481	0.0251061	1
ENSG00000104870.13	FCGRT	protein_coding	-0.0524423	3.51548	0.660984	0.894858	-0.147991	3.51548	0.221695	0.545328	0.230786	3.51548	0.0616735	0.26127	0.206938	3.51548	0.0917378	0.315491	-0.289697	3.51548	0.0212416	1	0.283228	3.51548	0.102104	0.999776	0.35493	3.51548	0.0433572	1
ENSG00000105397.14	TYK2	protein_coding	-0.154887	5.28477	0.0583167	0.269915	-0.088532	5.28477	0.268051	0.599366	0.085256	5.28477	0.285753	0.598801	0.0250035	5.28477	0.751817	0.90884	-0.110187	5.28477	0.170764	1	0.240143	5.28477	0.0392079	0.999776	0.113535	5.28477	0.314203	1
ENSG00000105443.15	CYTH2	protein_coding	-0.164387	5.98593	0.0092302	0.0761319	-0.116986	5.98593	0.0559412	0.246701	0.0199706	5.98593	0.735501	0.899413	0.131066	5.98593	0.0337169	0.164811	-0.14256	5.98593	0.0218756	1	0.184358	5.98593	0.0346053	0.999776	0.248052	5.98593	0.00586797	1
ENSG00000105642.16	KCNN1	protein_coding	-0.248555	0.519507	0.314182	0.669431	-0.506029	0.519507	0.0465318	0.219687	0.308526	0.519507	0.213917	0.518777	0.210355	0.519507	0.39302	0.691277	-0.471396	0.519507	0.0624156	1	0.557082	0.519507	0.115838	0.999776	0.716384	0.519507	0.046319	1
ENSG00000105771.14	SMG9	protein_coding	-0.0916755	5.53997	0.178825	0.517579	-0.1743	5.53997	0.0142191	0.0967555	0.111064	5.53997	0.106112	0.362636	0.165189	5.53997	0.019469	0.111956	-0.236824	5.53997	0.00141084	1	0.20274	5.53997	0.0400748	0.999776	0.339489	5.53997	0.00124526	1
ENSG00000105887.11	MTPN	protein_coding	0.0261977	8.06298	0.550675	0.842648	0.0718025	8.06298	0.109442	0.374916	-0.0210166	8.06298	0.631713	0.852992	-0.0594147	8.06298	0.181967	0.465796	0.0633061	8.06298	0.155923	1	-0.0472143	8.06298	0.447937	0.999776	-0.131217	8.06298	0.0417176	1
ENSG00000106404.14	CLDN15	protein_coding	-0.121925	3.28288	0.289059	0.649908	0.0339367	3.28288	0.765646	0.91767	0.355441	3.28288	0.00400321	0.0370074	0.118503	3.28288	0.30252	0.613874	-0.166851	3.28288	0.150567	1	0.477366	3.28288	0.0059107	0.999776	0.0845664	3.28288	0.60009	1
ENSG00000106415.13	GLCCI1	protein_coding	0.364407	1.22107	0.106719	0.389573	0.953543	1.22107	0.000173642	0.0026948	0.415226	1.22107	0.068012	0.277617	0.191015	1.22107	0.38919	0.688353	0.166263	1.22107	0.452771	1	0.0508191	1.22107	0.870425	0.999776	-0.762528	1.22107	0.0202492	1
ENSG00000106588.12	PSMA2	protein_coding	0.247934	0.946738	0.275712	0.636252	0.300629	0.946738	0.188607	0.501921	0.920858	0.946738	0.000323897	0.00460607	1.07904	0.946738	4.94633e-05	0.000862521	-0.668398	0.946738	0.00583458	1	0.672924	0.946738	0.0421314	0.999776	0.778413	0.946738	0.0202616	1
ENSG00000106688.12	SLC1A1	protein_coding	-0.280305	1.36646	0.172211	0.506202	0.0930934	1.36646	0.644991	0.866231	-0.217675	1.36646	0.285685	0.598801	-0.593876	1.36646	0.00624007	0.0486606	0.227637	1.36646	0.264695	1	0.06263	1.36646	0.82624	0.999776	-0.68697	1.36646	0.0221308	1
ENSG00000106992.19	AK1	protein_coding	0.170046	1.89413	0.300489	0.658826	0.452038	1.89413	0.00928815	0.0699936	-0.0216438	1.89413	0.894081	0.961731	-0.0262497	1.89413	0.87173	0.957834	0.0751982	1.89413	0.644292	1	-0.19169	1.89413	0.407434	0.999776	-0.478288	1.89413	0.0454189	1
ENSG00000106993.12	CDC37L1	protein_coding	-0.0845531	4.0715	0.286644	0.646922	-0.047448	4.0715	0.546886	0.815186	-0.155805	4.0715	0.0554711	0.244464	-0.362552	4.0715	7.99885e-05	0.00131209	0.102062	4.0715	0.200593	1	-0.0712523	4.0715	0.522555	0.999776	-0.315104	4.0715	0.00808216	1
ENSG00000107099.17	DOCK8	protein_coding	0.306993	0.761985	0.259486	0.6194	0.00907787	0.761985	0.97307	0.992919	-0.283159	0.761985	0.297435	0.610138	-0.770748	0.761985	0.00756574	0.0559594	0.525475	0.761985	0.0591374	1	-0.590152	0.761985	0.129169	0.999776	-0.779826	0.761985	0.0484046	1
ENSG00000107736.22	CDH23	protein_coding	-0.133572	1.42591	0.598593	0.867333	-0.46699	1.42591	0.0736788	0.292291	-0.0264522	1.42591	0.916756	0.969684	0.324345	1.42591	0.206941	0.502725	-0.365328	1.42591	0.156843	1	0.10712	1.42591	0.76489	0.999776	0.791336	1.42591	0.0343322	1
ENSG00000108375.13	RNF43	protein_coding	-0.0969405	1.20597	0.610941	0.871724	-0.240469	1.20597	0.212707	0.533926	-0.0608819	1.20597	0.74898	0.904191	0.481588	1.20597	0.0166433	0.0996013	-0.105757	1.20597	0.579076	1	0.0360586	1.20597	0.893309	0.999776	0.722057	1.20597	0.0116495	1
ENSG00000108406.10	DHX40	protein_coding	0.101651	6.84976	0.052726	0.253512	0.0540441	6.84976	0.290542	0.620071	-0.0520544	6.84976	0.308294	0.620769	-0.0675033	6.84976	0.189393	0.478725	0.103763	6.84976	0.048319	1	-0.153705	6.84976	0.0392963	0.999776	-0.121547	6.84976	0.0980467	1
ENSG00000108518.8	PFN1	protein_coding	0.0596944	9.7072	0.122578	0.422198	0.020558	9.7072	0.587335	0.836031	0.0128133	9.7072	0.734727	0.899413	-0.0901107	9.7072	0.0233337	0.126175	0.00865735	9.7072	0.818808	1	-0.0468811	9.7072	0.383658	0.999776	-0.110669	9.7072	0.0462986	1
ENSG00000108590.11	MED31	protein_coding	0.29575	2.51522	0.0878352	0.348942	0.19616	2.51522	0.250165	0.579297	0.147144	2.51522	0.385722	0.689481	-0.311045	2.51522	0.0734434	0.273296	0.302791	2.51522	0.0809351	1	-0.148606	2.51522	0.534174	0.999776	-0.507206	2.51522	0.0409338	1
ENSG00000108733.11	PEX12	protein_coding	-0.120823	2.88485	0.396461	0.736777	0.0523724	2.88485	0.711649	0.894045	0.311879	2.88485	0.0348644	0.181864	0.0612957	2.88485	0.665443	0.866712	-0.182892	2.88485	0.203245	1	0.432702	2.88485	0.0381626	0.999776	0.00892327	2.88485	0.964433	1
ENSG00000109189.13	USP46	protein_coding	0.100749	4.68655	0.170346	0.502524	0.059373	4.68655	0.413581	0.73142	-0.13147	4.68655	0.0771564	0.298041	-0.171039	4.68655	0.0241313	0.129254	0.158365	4.68655	0.0355648	1	-0.23222	4.68655	0.0297956	0.999776	-0.230412	4.68655	0.0309804	1
ENSG00000109323.11	MANBA	protein_coding	0.00488532	3.76673	0.957944	0.988313	0.0344271	3.76673	0.710538	0.893848	-0.266834	3.76673	0.00730961	0.0593648	-0.0717885	3.76673	0.441012	0.728889	0.104287	3.76673	0.266012	1	-0.27172	3.76673	0.0460728	0.999776	-0.106216	3.76673	0.420442	1
ENSG00000110711.11	AIP	protein_coding	0.00241544	4.70344	0.977488	0.993402	-0.0374053	4.70344	0.662698	0.875181	0.142119	4.70344	0.105567	0.361902	0.211177	4.70344	0.019393	0.111664	-0.0439509	4.70344	0.608537	1	0.139704	4.70344	0.254448	0.999776	0.248583	4.70344	0.0481065	1
ENSG00000110921.14	MVK	protein_coding	-0.40248	3.36372	0.00495477	0.0476945	-0.553929	3.36372	0.000257049	0.00376161	-0.113371	3.36372	0.395315	0.697175	-0.0915661	3.36372	0.491331	0.76436	-0.314763	3.36372	0.0238117	1	0.289108	3.36372	0.13114	0.999776	0.462363	3.36372	0.0193313	1
ENSG00000110944.9	IL23A	protein_coding	2.16301	0.437668	2.75858e-07	8.78449e-06	2.59825	0.437668	9.85568e-09	3.60192e-07	3.182	0.437668	1.66644e-10	8.24857e-09	3.00199	0.437668	5.59243e-10	2.39794e-08	-0.448627	0.437668	0.167581	1	1.01898	0.437668	0.0310012	0.999776	0.403738	0.437668	0.374649	1
ENSG00000111247.15	RAD51AP1	protein_coding	0.172673	5.1531	0.0237097	0.149988	0.189769	5.1531	0.0138062	0.0948218	-0.0180662	5.1531	0.803589	0.925427	-0.0351669	5.1531	0.628873	0.848563	0.144496	5.1531	0.0548789	1	-0.190739	5.1531	0.0718765	0.999776	-0.224936	5.1531	0.0358813	1
ENSG00000111266.9	DUSP16	protein_coding	0.206984	5.62485	0.00213569	0.0246146	0.227849	5.62485	0.000886652	0.0107089	0.027924	5.62485	0.649707	0.861005	0.109978	5.62485	0.0818456	0.292991	0.0419285	5.62485	0.496346	1	-0.17906	5.62485	0.0471136	0.999776	-0.117871	5.62485	0.18189	1
ENSG00000111275.13	ALDH2	protein_coding	-0.0281387	5.85193	0.660266	0.894838	-0.0239787	5.85193	0.707842	0.892789	0.14809	5.85193	0.0271681	0.153673	0.16782	5.85193	0.0134109	0.0855666	-0.0833383	5.85193	0.199314	1	0.176229	5.85193	0.059614	0.999776	0.191799	5.85193	0.041569	1
ENSG00000111642.16	CHD4	protein_coding	-0.0455502	3.544	0.661022	0.894858	0.0344518	3.544	0.739946	0.908004	0.260831	3.544	0.0173492	0.112114	0.105218	3.544	0.314944	0.625619	-0.221489	3.544	0.0403673	1	0.306381	3.544	0.0445915	0.999776	0.0707662	3.544	0.630137	1
ENSG00000112290.13	WASF1	protein_coding	0.0398127	4.24485	0.583936	0.860323	0.0137738	4.24485	0.849348	0.949425	-0.142628	4.24485	0.0575165	0.250427	-0.201148	4.24485	0.0094283	0.0652358	0.122199	4.24485	0.100585	1	-0.18244	4.24485	0.0838981	0.999776	-0.214922	4.24485	0.0439288	1
ENSG00000112297.18	CRYBG1	protein_coding	1.66732	2.3091	1.58618e-09	6.92761e-08	1.85625	2.3091	1.74667e-10	8.18612e-09	1.11152	2.3091	2.28187e-06	5.82104e-05	1.35693	2.3091	8.01401e-08	2.4847e-06	0.379082	2.3091	0.0503493	1	-0.555799	2.3091	0.0430159	0.999776	-0.49932	2.3091	0.0670531	1
ENSG00000112343.11	TRIM38	protein_coding	2.54526	5.87644	5.05606e-26	1.62104e-23	2.59724	5.87644	2.99453e-26	9.38751e-24	2.73661	5.87644	7.71962e-27	2.79232e-24	2.82069	5.87644	3.51881e-27	1.27282e-24	-0.151385	5.87644	0.0153555	1	0.191346	5.87644	0.0285316	0.999776	0.223457	5.87644	0.0117983	1
ENSG00000112367.12	FIG4	protein_coding	-0.025176	3.96322	0.775401	0.936882	-0.175543	3.96322	0.0548093	0.243812	-0.0379665	3.96322	0.667313	0.868552	0.0838948	3.96322	0.345507	0.651963	0.0336196	3.96322	0.703372	1	-0.0127904	3.96322	0.918306	0.999776	0.259438	3.96322	0.0454315	1
ENSG00000112787.14	FBRSL1	protein_coding	-0.11815	5.33915	0.0909169	0.355577	-0.0504245	5.33915	0.460502	0.760458	-0.111129	5.33915	0.110705	0.371659	-0.28013	5.33915	0.000302018	0.00408884	0.0398266	5.33915	0.559179	1	0.00702142	5.33915	0.941768	0.999776	-0.229705	5.33915	0.0231094	1
ENSG00000113108.20	APBB3	protein_coding	-0.496946	1.59777	0.0203797	0.134595	-0.431812	1.59777	0.0413585	0.203139	0.248594	1.59777	0.227778	0.536131	0.372568	1.59777	0.0754728	0.277804	-0.632821	1.59777	0.00411092	1	0.745539	1.59777	0.0144622	0.999776	0.80438	1.59777	0.00890201	1
ENSG00000113140.11	SPARC	protein_coding	-0.0550654	3.03055	0.665922	0.895672	0.0141525	3.03055	0.911495	0.972407	-0.0880896	3.03055	0.490975	0.76789	-0.501802	3.03055	0.000486671	0.00614634	0.205362	3.03055	0.115358	1	-0.0330242	3.03055	0.854512	0.999776	-0.515955	3.03055	0.00757429	1
ENSG00000113209.9	PCDHB5	protein_coding	0.0627725	1.36052	0.762015	0.93144	-0.044595	1.36052	0.829583	0.942645	-0.705072	1.36052	0.00197131	0.020831	-0.493387	1.36052	0.0235031	0.126645	0.354906	1.36052	0.0953551	1	-0.767845	1.36052	0.013559	0.999776	-0.448792	1.36052	0.133838	1
ENSG00000113211.6	PCDHB6	protein_coding	-0.0755865	0.866581	0.748029	0.926059	0.239285	0.866581	0.313466	0.644754	-0.25897	0.866581	0.276113	0.589122	-0.465169	0.866581	0.0561925	0.231313	0.317948	0.866581	0.183668	1	-0.183384	0.866581	0.582294	0.999776	-0.704454	0.866581	0.0418683	1
ENSG00000113739.11	STC2	protein_coding	-0.348297	5.0507	1.1779e-05	0.000271513	-0.273119	5.0507	0.000255806	0.00374837	-0.157932	5.0507	0.0216115	0.131552	-0.141375	5.0507	0.0378753	0.1784	-0.0142692	5.0507	0.827036	1	0.190365	5.0507	0.0472354	0.999776	0.131744	5.0507	0.161457	1
ENSG00000114268.12	PFKFB4	protein_coding	-0.240056	3.4155	0.0424766	0.221768	-0.143092	3.4155	0.214817	0.536627	0.159165	3.4155	0.169127	0.464684	0.0159119	3.4155	0.888669	0.962507	-0.294677	3.4155	0.0145009	1	0.399221	3.4155	0.0186582	0.999776	0.159004	3.4155	0.327007	1
ENSG00000114315.4	HES1	protein_coding	0.063821	3.81192	0.500422	0.812085	0.20503	3.81192	0.0371954	0.190529	0.0582107	3.81192	0.538526	0.800064	-0.112785	3.81192	0.238016	0.541912	0.0881347	3.81192	0.353991	1	-0.0056103	3.81192	0.966444	0.999776	-0.317815	3.81192	0.0234617	1
ENSG00000114353.17	GNAI2	protein_coding	0.0563246	5.72813	0.373532	0.718973	0.0729877	5.72813	0.251273	0.580499	0.249354	5.72813	0.000451558	0.00613693	0.142373	5.72813	0.0304063	0.153303	-0.0838909	5.72813	0.189052	1	0.19303	5.72813	0.0372903	0.999776	0.0693852	5.72813	0.437413	1
ENSG00000114796.16	KLHL24	protein_coding	-0.35501	3.03697	0.00749106	0.0654343	-0.548328	3.03697	0.000131621	0.00213828	-0.254898	3.03697	0.047368	0.221853	-0.130001	3.03697	0.298298	0.608896	-0.0684852	3.03697	0.580895	1	0.100111	3.03697	0.568312	0.999776	0.418326	3.03697	0.0230207	1
ENSG00000115204.15	MPV17	protein_coding	-0.10818	4.97869	0.193776	0.537364	-0.14039	4.97869	0.0952395	0.342304	0.230559	4.97869	0.00855402	0.0667432	0.170013	4.97869	0.0458743	0.201729	-0.279134	4.97869	0.00195093	1	0.338739	4.97869	0.00655808	0.999776	0.310402	4.97869	0.0118134	1
ENSG00000115353.11	TACR1	protein_coding	0.566974	0.852239	0.0485093	0.240958	0.69458	0.852239	0.0175427	0.112745	1.213	0.852239	0.000149803	0.00239058	1.69653	0.852239	1.4445e-06	3.63886e-05	-0.589037	0.852239	0.0409674	1	0.646025	0.852239	0.107381	0.999776	1.00195	0.852239	0.0156176	1
ENSG00000115556.14	PLCD4	protein_coding	0.0535582	0.699629	0.81293	0.946312	-0.167882	0.699629	0.460343	0.76034	-0.716595	0.699629	0.00359115	0.0337961	-0.313843	0.699629	0.173001	0.453039	0.269956	0.699629	0.239004	1	-0.770153	0.699629	0.022206	0.999776	-0.145961	0.699629	0.648845	1
ENSG00000115649.16	CNPPD1	protein_coding	-0.29224	3.80377	0.00813625	0.0697739	-0.214345	3.80377	0.0454757	0.216589	0.0312963	3.80377	0.761541	0.90935	-0.314038	3.80377	0.00484738	0.0399194	-0.145062	3.80377	0.167007	1	0.323537	3.80377	0.0336636	0.999776	-0.0996929	3.80377	0.495829	1
ENSG00000115827.14	DCAF17	protein_coding	0.0960303	5.25103	0.133487	0.443322	0.0375476	5.25103	0.550086	0.817193	-0.0986192	5.25103	0.123764	0.394563	-0.0468773	5.25103	0.456453	0.73988	0.0598485	5.25103	0.343335	1	-0.194649	5.25103	0.0353077	0.999776	-0.0844248	5.25103	0.344534	1
ENSG00000116586.12	LAMTOR2	protein_coding	-0.153644	4.71498	0.0542016	0.257883	-0.213338	4.71498	0.00949504	0.0711346	0.124634	4.71498	0.114003	0.377951	0.179998	4.71498	0.0259148	0.136563	-0.141543	4.71498	0.0746067	1	0.278278	4.71498	0.0157763	0.999776	0.393336	4.71498	0.00114866	1
ENSG00000116717.13	GADD45A	protein_coding	0.156709	3.96696	0.0912074	0.356022	0.300288	3.96696	0.00239659	0.0242878	0.447913	3.96696	3.1782e-05	0.000617728	0.470599	3.96696	1.62342e-05	0.000318964	-0.122388	3.96696	0.182486	1	0.291204	3.96696	0.0293933	0.999776	0.170311	3.96696	0.189354	1
ENSG00000116761.12	CTH	protein_coding	-0.0128215	1.18023	0.952371	0.986859	0.432088	1.18023	0.0523623	0.236571	-0.107783	1.18023	0.61643	0.844864	-0.300775	1.18023	0.168928	0.448198	0.480394	1.18023	0.0323812	1	-0.0949619	1.18023	0.754637	0.999776	-0.732863	1.18023	0.0218732	1
ENSG00000116809.12	ZBTB17	protein_coding	-0.219134	3.25365	0.101389	0.379184	-0.034395	3.25365	0.791959	0.930859	0.246965	3.25365	0.0666714	0.273899	0.223591	3.25365	0.0949679	0.322201	-0.190151	3.25365	0.152596	1	0.4661	3.25365	0.0168154	0.999776	0.257985	3.25365	0.169317	1
ENSG00000117228.11	GBP1	protein_coding	7.41101	2.54265	1.49864e-23	3.4658e-21	7.53053	2.54265	9.93009e-24	2.25942e-21	6.31077	2.54265	9.20789e-22	1.66533e-19	6.42613	2.54265	5.79791e-22	1.00977e-19	1.10772	2.54265	1.79678e-05	0.126736	-1.10024	2.54265	0.00108352	0.999776	-1.1044	2.54265	0.00104548	1
ENSG00000117505.13	DR1	protein_coding	-0.0407799	5.63944	0.466707	0.787451	-0.133622	5.63944	0.0227321	0.134548	-0.218907	5.63944	0.000505513	0.00676591	-0.197599	5.63944	0.00137346	0.014623	0.170989	5.63944	0.00461457	1	-0.178127	5.63944	0.0308825	0.999776	-0.063977	5.63944	0.419967	1
ENSG00000118898.16	PPL	protein_coding	-0.189546	2.8466	0.104565	0.385045	-0.372395	2.8466	0.00276352	0.0271672	-0.161014	2.8466	0.165017	0.457876	0.0753866	2.8466	0.50953	0.778209	-0.208948	2.8466	0.0750967	1	0.0285315	2.8466	0.859348	0.999776	0.447782	2.8466	0.00927115	1
ENSG00000118922.18	KLF12	protein_coding	-0.233952	4.04066	0.0197069	0.130689	-0.247339	4.04066	0.0142365	0.0967555	-0.523618	4.04066	7.49625e-06	0.000168391	-0.4499	4.04066	5.93481e-05	0.00100992	0.137967	4.04066	0.15489	1	-0.289666	4.04066	0.0388709	0.999776	-0.202561	4.04066	0.140329	1
ENSG00000119042.17	SATB2	protein_coding	-0.239187	3.23381	0.0673627	0.296501	-0.0789074	3.23381	0.53446	0.807501	0.184207	3.23381	0.153565	0.441751	0.107353	3.23381	0.399508	0.695957	-0.110299	3.23381	0.386878	1	0.423394	3.23381	0.0243961	0.999776	0.18626	3.23381	0.302965	1
ENSG00000119599.17	DCAF4	protein_coding	-0.326782	3.69518	0.00389813	0.0398485	-0.289973	3.69518	0.00926774	0.0698771	-0.106796	3.69518	0.310369	0.623255	0.0302595	3.69518	0.771753	0.916969	-0.201062	3.69518	0.0622446	1	0.219986	3.69518	0.143825	0.999776	0.320233	3.69518	0.0373349	1
ENSG00000119686.10	FLVCR2	protein_coding	0.358958	1.15799	0.195102	0.53914	0.332774	1.15799	0.228659	0.553415	-0.464546	1.15799	0.0970825	0.343679	-0.113995	1.15799	0.676294	0.872632	0.685264	1.15799	0.0174102	1	-0.823504	1.15799	0.0403512	0.999776	-0.446769	1.15799	0.252465	1
ENSG00000119771.15	KLHL29	protein_coding	0.111031	2.87207	0.420057	0.754201	0.301242	2.87207	0.0350653	0.183347	-0.136573	2.87207	0.322827	0.635429	-0.20002	2.87207	0.151907	0.423426	0.177687	2.87207	0.201221	1	-0.247604	2.87207	0.2077	0.999776	-0.501262	2.87207	0.0145913	1
ENSG00000119888.11	EPCAM	protein_coding	-0.0930473	2.24494	0.530975	0.831517	-0.0617123	2.24494	0.677108	0.880933	0.402319	2.24494	0.0107686	0.0794524	0.342898	2.24494	0.0271658	0.141152	-0.230252	2.24494	0.128122	1	0.495366	2.24494	0.0243015	0.999776	0.40461	2.24494	0.0616495	1
ENSG00000119900.9	OGFRL1	protein_coding	-0.0165256	5.34502	0.830782	0.950514	-0.109179	5.34502	0.165661	0.469839	-0.25584	5.34502	0.00251	0.0255843	-0.33105	5.34502	0.0001967	0.00282701	0.147615	5.34502	0.0647416	1	-0.239315	5.34502	0.0360107	0.999776	-0.221871	5.34502	0.0505734	1
ENSG00000119922.11	IFIT2	protein_coding	8.16738	6.24899	1.51925e-33	3.57201e-30	8.41742	6.24899	6.9029e-34	1.62299e-30	8.53653	6.24899	4.77932e-34	1.29823e-30	8.72301	6.24899	2.71516e-34	8.41784e-31	-0.296795	6.24899	0.004815	1	0.369154	6.24899	0.0117403	0.999776	0.305589	6.24899	0.0336166	1
ENSG00000120029.13	ARMH3	protein_coding	0.0309756	4.87717	0.66487	0.895578	0.195797	4.87717	0.0101709	0.0751211	-0.0180649	4.87717	0.800312	0.924263	-0.0153421	4.87717	0.829879	0.941067	0.0622359	4.87717	0.386682	1	-0.0490405	4.87717	0.62786	0.999776	-0.211139	4.87717	0.0443768	1
ENSG00000120688.9	WBP4	protein_coding	0.134353	4.46555	0.116342	0.410001	0.206614	4.46555	0.0191048	0.120157	0.384862	4.46555	8.25293e-05	0.00144447	0.167188	4.46555	0.0536111	0.224403	-0.0997554	4.46555	0.238674	1	0.250509	4.46555	0.0417225	0.999776	-0.039426	4.46555	0.738822	1
ENSG00000120798.17	NR2C1	protein_coding	-0.0314181	5.43412	0.659129	0.894429	0.0109375	5.43412	0.877753	0.960923	-0.158218	5.43412	0.0332728	0.176892	-0.196842	5.43412	0.00956523	0.066016	0.130871	5.43412	0.0743406	1	-0.1268	5.43412	0.214073	0.999776	-0.20778	5.43412	0.0467893	1
ENSG00000121089.4	NACA3P	processed_pseudogene	-0.1908	1.60909	0.324622	0.678435	0.440676	1.60909	0.0284698	0.159628	-0.146705	1.60909	0.447101	0.734402	-0.243411	1.60909	0.211523	0.509121	0.205915	1.60909	0.2885	1	0.0440955	1.60909	0.870952	0.999776	-0.684087	1.60909	0.0171428	1
ENSG00000121310.17	ECHDC2	protein_coding	-0.131818	4.51695	0.096113	0.366946	-0.0203307	4.51695	0.792168	0.930949	0.110966	4.51695	0.158098	0.446872	0.184376	4.51695	0.0230399	0.125057	-0.222003	4.51695	0.0073303	1	0.242784	4.51695	0.0332084	0.999776	0.204706	4.51695	0.0691224	1
ENSG00000121417.14	ZNF211	protein_coding	-0.152079	3.39509	0.124869	0.425928	-0.16522	3.39509	0.0967797	0.345901	0.284347	3.39509	0.00638216	0.053274	0.212443	3.39509	0.0356733	0.171281	-0.374306	3.39509	0.000595724	0.766346	0.436426	3.39509	0.00342861	0.999776	0.377663	3.39509	0.00983256	1
ENSG00000121957.15	GPSM2	protein_coding	-0.0107255	4.98217	0.882593	0.964882	0.0700275	4.98217	0.339116	0.668599	-0.18919	4.98217	0.0140813	0.0964767	-0.150863	4.98217	0.0457161	0.201415	0.181543	4.98217	0.0179757	1	-0.178464	4.98217	0.0909996	0.999776	-0.220891	4.98217	0.0390967	1
ENSG00000122378.14	PRXL2A	protein_coding	0.0157901	6.28093	0.771735	0.936294	0.0872057	6.28093	0.117434	0.388609	-0.0417752	6.28093	0.444978	0.732819	-0.0704935	6.28093	0.202008	0.496493	0.114906	6.28093	0.0424314	1	-0.0575652	6.28093	0.456601	0.999776	-0.157699	6.28093	0.0484219	1
ENSG00000122861.16	PLAU	protein_coding	-0.180141	5.43168	0.00399053	0.0404995	-0.264181	5.43168	8.79014e-05	0.00149761	-0.386129	5.43168	3.36016e-07	1.01786e-05	-0.51428	5.43168	1.63103e-09	6.39138e-08	0.110542	5.43168	0.0636398	1	-0.205988	5.43168	0.0168826	0.999776	-0.250099	5.43168	0.00460133	1
ENSG00000124659.7	TBCC	protein_coding	-0.235207	3.27474	0.0402757	0.214242	-0.191809	3.27474	0.0901282	0.331449	-0.0283649	3.27474	0.796732	0.922975	0.130384	3.27474	0.242351	0.548156	-0.0368677	3.27474	0.737894	1	0.206842	3.27474	0.191174	0.999776	0.322193	3.27474	0.0464481	1
ENSG00000124664.11	SPDEF	protein_coding	-1.00944	1.59649	4.80031e-05	0.000948432	-1.07413	1.59649	2.10438e-05	0.000420488	-0.463156	1.59649	0.0346497	0.18124	-0.411705	1.59649	0.0582074	0.236896	-0.461274	1.59649	0.0353314	1	0.546282	1.59649	0.0743798	0.999776	0.662421	1.59649	0.032812	1
ENSG00000124749.17	COL21A1	protein_coding	-0.601747	1.61779	0.00634506	0.0580479	-0.384066	1.61779	0.0693793	0.281407	0.0497199	1.61779	0.808276	0.926544	0.065371	1.61779	0.749802	0.907858	-0.253223	1.61779	0.222923	1	0.651467	1.61779	0.0315814	0.999776	0.449437	1.61779	0.129161	1
ENSG00000125089.18	SH3TC1	protein_coding	-0.194933	2.81917	0.174286	0.508825	-0.43527	2.81917	0.00437993	0.0390814	-0.049813	2.81917	0.724064	0.895656	0.0406426	2.81917	0.773227	0.917094	-0.119638	2.81917	0.399181	1	0.14512	2.81917	0.4688	0.999776	0.475912	2.81917	0.0232151	1
ENSG00000125629.15	INSIG2	protein_coding	-0.00102871	3.80353	0.991656	0.996956	0.121473	3.80353	0.2235	0.546922	-0.218474	3.80353	0.0336029	0.178142	-0.171469	3.80353	0.0900781	0.31153	0.161655	3.80353	0.108986	1	-0.217446	3.80353	0.12652	0.999776	-0.292943	3.80353	0.0430671	1
ENSG00000125731.13	SH2D3A	protein_coding	-0.306599	3.0486	0.0209144	0.136719	-0.228411	3.0486	0.0785343	0.30403	0.195968	3.0486	0.128252	0.402806	-0.0259379	3.0486	0.836926	0.943997	-0.372055	3.0486	0.00611312	1	0.502567	3.0486	0.00843694	0.999776	0.202473	3.0486	0.261548	1
ENSG00000125734.15	GPR108	protein_coding	0.0844531	4.54694	0.29734	0.655899	-0.0354183	4.54694	0.65931	0.873815	0.0640048	4.54694	0.42758	0.719708	0.214492	4.54694	0.0119633	0.078642	-0.089074	4.54694	0.272248	1	-0.0204483	4.54694	0.856948	0.999776	0.24991	4.54694	0.0348933	1
ENSG00000126070.20	AGO3	protein_coding	0.0193755	4.8055	0.779328	0.937812	-0.007054	4.8055	0.918695	0.975355	-0.173184	4.8055	0.0177236	0.113545	-0.296814	4.8055	0.000190121	0.00275929	0.15984	4.8055	0.027432	1	-0.19256	4.8055	0.0571703	0.999776	-0.28976	4.8055	0.00594099	1
ENSG00000126106.14	TMEM53	protein_coding	-0.207406	1.54687	0.300181	0.658475	0.12061	1.54687	0.544101	0.813442	0.486823	1.54687	0.0198338	0.123694	0.408983	1.54687	0.0470202	0.20517	-0.321349	1.54687	0.113449	1	0.694229	1.54687	0.0189239	0.999776	0.288373	1.54687	0.308234	1
ENSG00000126368.6	NR1D1	protein_coding	0.589338	2.50605	0.000888129	0.0118982	0.52314	2.50605	0.00260244	0.025854	0.0520997	2.50605	0.743011	0.901741	0.0916125	2.50605	0.565103	0.813213	0.375792	2.50605	0.0243104	1	-0.537238	2.50605	0.0229402	0.999776	-0.431528	2.50605	0.0631133	1
ENSG00000126581.13	BECN1	protein_coding	0.0306456	6.11558	0.548362	0.841299	0.00342488	6.11558	0.946335	0.984538	0.0984436	6.11558	0.0615156	0.26095	0.161152	6.11558	0.00359734	0.0315399	-0.0363243	6.11558	0.477431	1	0.067798	6.11558	0.350157	0.999776	0.157727	6.11558	0.0357928	1
ENSG00000126583.12	PRKCG	protein_coding	0.0520484	1.85243	0.825731	0.950267	0.5132	1.85243	0.0373773	0.19085	0.881412	1.85243	0.000847846	0.0106222	0.690962	1.85243	0.00656713	0.0504589	-0.500566	1.85243	0.0419207	1	0.829363	1.85243	0.0187434	0.999776	0.177762	1.85243	0.595742	1
ENSG00000126882.13	FAM78A	protein_coding	-0.025471	0.580569	0.921129	0.977387	0.0538029	0.580569	0.834388	0.943828	-0.442229	0.580569	0.0943498	0.338245	-0.753406	0.580569	0.00649347	0.0500292	0.378776	0.580569	0.149028	1	-0.416758	0.580569	0.257849	0.999776	-0.807209	0.580569	0.0337563	1
ENSG00000126953.8	TIMM8A	protein_coding	-0.149248	4.23829	0.0770231	0.322327	-0.14825	4.23829	0.078904	0.304846	0.0994087	4.23829	0.231117	0.539261	0.082416	4.23829	0.318737	0.629134	-0.262412	4.23829	0.00326898	1	0.248656	4.23829	0.0393802	0.999776	0.230666	4.23829	0.0546535	1
ENSG00000127125.9	PPCS	protein_coding	-0.230475	4.4324	0.0250273	0.15567	-0.188582	4.4324	0.0625779	0.265113	0.0643986	4.4324	0.512386	0.783124	0.0665875	4.4324	0.498279	0.769566	-0.164961	4.4324	0.100713	1	0.294874	4.4324	0.0409085	0.999776	0.255169	4.4324	0.0740077	1
ENSG00000127720.8	METTL25	protein_coding	-0.0578499	2.03081	0.748627	0.926475	-0.265044	2.03081	0.149801	0.445833	0.0792854	2.03081	0.660802	0.86634	0.361022	2.03081	0.0535927	0.224403	-0.273659	2.03081	0.137508	1	0.137135	2.03081	0.591831	0.999776	0.626066	2.03081	0.019952	1
ENSG00000127989.14	MTERF1	protein_coding	0.114459	4.05807	0.249136	0.607444	0.110279	4.05807	0.266408	0.597206	-0.067506	4.05807	0.493093	0.768679	-0.190583	4.05807	0.0603927	0.242585	0.175815	4.05807	0.0817004	1	-0.181965	4.05807	0.196621	0.999776	-0.300862	4.05807	0.0375513	1
ENSG00000128191.16	DGCR8	protein_coding	-0.158324	5.28522	0.0292192	0.172367	-0.134295	5.28522	0.0611184	0.260168	0.0745065	5.28522	0.287576	0.600036	0.00305906	5.28522	0.964789	0.988964	-0.113665	5.28522	0.109632	1	0.232831	5.28522	0.0238508	0.999776	0.137354	5.28522	0.168823	1
ENSG00000128335.14	APOL2	protein_coding	3.53853	6.32842	2.48475e-30	1.94735e-27	3.68594	6.32842	8.56575e-31	7.10806e-28	3.70005	6.32842	7.75265e-31	6.43333e-28	3.83267	6.32842	3.09156e-31	2.56545e-28	-0.150275	6.32842	0.011664	1	0.16152	6.32842	0.0493754	0.999776	0.146735	6.32842	0.0723873	1
ENSG00000128564.7	VGF	protein_coding	-0.378858	0.286509	0.171059	0.504101	0.258863	0.286509	0.345029	0.674891	0.5327	0.286509	0.0584177	0.252713	0.206009	0.286509	0.450943	0.735767	-0.28217	0.286509	0.304115	1	0.911558	0.286509	0.0240753	0.999776	-0.0528536	0.286509	0.890645	1
ENSG00000128710.6	HOXD10	protein_coding	-0.531876	1.34269	0.0311822	0.17972	-0.11633	1.34269	0.622647	0.856455	0.159575	1.34269	0.500531	0.775081	0.0307935	1.34269	0.896133	0.965019	-0.353159	1.34269	0.142537	1	0.691451	1.34269	0.0461591	0.999776	0.147123	1.34269	0.659731	1
ENSG00000128805.15	ARHGAP22	protein_coding	-0.07373	2.03932	0.689095	0.905369	0.0424634	2.03932	0.81758	0.938047	-0.349035	2.03932	0.0664404	0.273338	-0.505239	2.03932	0.0101077	0.0690768	0.40242	2.03932	0.0361809	1	-0.275305	2.03932	0.295198	0.999776	-0.547703	2.03932	0.0431653	1
ENSG00000128849.11	CGNL1	protein_coding	-0.384916	2.84131	0.00645962	0.058753	-0.376221	2.84131	0.00758994	0.0598055	-0.158531	2.84131	0.23378	0.542024	0.00337406	2.84131	0.979502	0.993111	-0.17889	2.84131	0.180674	1	0.226384	2.84131	0.229372	0.999776	0.379595	2.84131	0.0490831	1
ENSG00000129347.21	KRI1	protein_coding	-0.0480696	5.11777	0.444887	0.773766	-0.113782	5.11777	0.0777106	0.302001	0.013634	5.11777	0.827574	0.934874	0.0724059	5.11777	0.25317	0.561463	-0.0272965	5.11777	0.663212	1	0.0617036	5.11777	0.487612	0.999776	0.186188	5.11777	0.0432145	1
ENSG00000129518.9	EAPP	protein_coding	0.243467	5.21894	0.000560688	0.00807148	0.325442	5.21894	1.70584e-05	0.000346748	0.194075	5.21894	0.00426562	0.039202	0.129586	5.21894	0.0465292	0.203531	0.130433	5.21894	0.0452196	1	-0.0493926	5.21894	0.578169	0.999776	-0.195856	5.21894	0.034307	1
ENSG00000129521.15	EGLN3	protein_coding	-0.239093	3.1443	0.0251099	0.156046	-0.010914	3.1443	0.914477	0.97392	0.0566435	3.1443	0.578372	0.824618	0.0510924	3.1443	0.615965	0.839801	-0.124907	3.1443	0.225593	1	0.295737	3.1443	0.0476631	0.999776	0.0620064	3.1443	0.666682	1
ENSG00000129646.16	QRICH2	protein_coding	-0.181517	1.72679	0.351051	0.698709	0.0396173	1.72679	0.837434	0.944666	0.483985	1.72679	0.017675	0.113286	0.178764	1.72679	0.358284	0.663496	-0.295657	1.72679	0.133962	1	0.665502	1.72679	0.0207184	0.999776	0.139147	1.72679	0.611103	1
ENSG00000130305.17	NSUN5	protein_coding	-0.213224	4.40032	0.0337289	0.189491	-0.180787	4.40032	0.0685057	0.279433	0.0839201	4.40032	0.385863	0.689646	0.103243	4.40032	0.287832	0.599014	-0.170225	4.40032	0.0852023	1	0.297144	4.40032	0.0361871	0.999776	0.28403	4.40032	0.0444988	1
ENSG00000130313.7	PGLS	protein_coding	-0.0659088	3.93369	0.504547	0.813818	-0.0231052	3.93369	0.814336	0.9374	0.218662	3.93369	0.0334174	0.177307	0.109889	3.93369	0.269453	0.578757	-0.131392	3.93369	0.188882	1	0.284571	3.93369	0.0488454	0.999776	0.132994	3.93369	0.34312	1
ENSG00000130544.12	ZNF557	protein_coding	-0.167216	3.18316	0.200216	0.545611	0.129822	3.18316	0.316969	0.647854	0.242705	3.18316	0.0674951	0.276387	0.12348	3.18316	0.340746	0.649291	-0.145236	3.18316	0.264062	1	0.409921	3.18316	0.0311208	0.999776	-0.00634162	3.18316	0.972157	1
ENSG00000130584.12	ZBTB46	protein_coding	-0.788759	0.675374	0.00480631	0.0465997	-0.246783	0.675374	0.34396	0.673456	-0.0370075	0.675374	0.88619	0.958188	-0.762154	0.675374	0.00619413	0.0485091	-0.0971859	0.675374	0.70734	1	0.751751	0.675374	0.0478301	0.999776	-0.515371	0.675374	0.166461	1
ENSG00000130703.17	OSBPL2	protein_coding	0.0448874	4.70923	0.534035	0.831841	0.0755878	4.70923	0.298283	0.629489	-0.0446365	4.70923	0.536306	0.798993	-0.155667	4.70923	0.0379737	0.178803	0.0633725	4.70923	0.381723	1	-0.0895239	4.70923	0.382238	0.999776	-0.231255	4.70923	0.0299286	1
ENSG00000130813.18	SHFL	protein_coding	3.51337	3.90164	3.28761e-19	4.59191e-17	3.62796	3.90164	1.46681e-19	1.9707e-17	4.04218	3.90164	9.53458e-21	1.46766e-18	3.93904	3.90164	1.83626e-20	2.69834e-18	-0.379644	3.90164	0.0168907	1	0.528809	3.90164	0.0184376	0.999776	0.311078	3.90164	0.151227	1
ENSG00000130962.18	PRRG1	protein_coding	0.649355	4.29964	2.26671e-08	8.45937e-07	0.803422	4.29964	3.37443e-10	1.53558e-08	0.334269	4.29964	0.000405227	0.00560995	0.45823	4.29964	7.65254e-06	0.000162337	0.257268	4.29964	0.0043975	1	-0.315086	4.29964	0.012007	0.999776	-0.345193	4.29964	0.006496	1
ENSG00000131023.13	LATS1	protein_coding	0.0643136	5.52747	0.339372	0.69082	0.0353215	5.52747	0.597529	0.842092	-0.153097	5.52747	0.0285926	0.159275	-0.0810685	5.52747	0.230844	0.533943	0.0592529	5.52747	0.378105	1	-0.217411	5.52747	0.0279957	0.999776	-0.11639	5.52747	0.224029	1
ENSG00000131037.15	EPS8L1	protein_coding	-0.254492	1.90823	0.164804	0.493922	-0.395958	1.90823	0.035009	0.183255	0.338934	1.90823	0.0680468	0.277679	0.0571292	1.90823	0.750916	0.908463	-0.256312	1.90823	0.161914	1	0.593426	1.90823	0.0262048	0.999776	0.453087	1.90823	0.0835364	1
ENSG00000131127.14	ZNF141	protein_coding	0.00795247	3.73187	0.939429	0.98349	-0.0813461	3.73187	0.439619	0.748055	0.178675	3.73187	0.0965209	0.342805	0.263966	3.73187	0.0170811	0.101629	-0.216136	3.73187	0.0469242	1	0.170722	3.73187	0.254657	0.999776	0.345312	3.73187	0.0262373	1
ENSG00000131730.16	CKMT2	protein_coding	0.222223	0.553355	0.386026	0.729148	0.417262	0.553355	0.109784	0.375446	0.0143621	0.553355	0.954998	0.983868	-0.435496	0.553355	0.0958141	0.323593	0.385161	0.553355	0.138498	1	-0.207861	0.553355	0.56483	0.999776	-0.852758	0.553355	0.0242017	1
ENSG00000131828.14	PDHA1	protein_coding	0.0419165	7.00912	0.326425	0.679659	-0.0645357	7.00912	0.135609	0.422398	0.0738482	7.00912	0.0897388	0.327547	0.0670766	7.00912	0.121501	0.371241	-0.0168044	7.00912	0.691728	1	0.0319317	7.00912	0.594642	0.999776	0.131612	7.00912	0.0352367	1
ENSG00000132199.20	ENOSF1	protein_coding	-0.178423	5.32357	0.00438101	0.0436461	-0.00496941	5.32357	0.931456	0.980162	0.136642	5.32357	0.0244262	0.142624	0.171197	5.32357	0.00596847	0.0470113	-0.156391	5.32357	0.0110852	1	0.315066	5.32357	0.000609289	0.999776	0.176167	5.32357	0.0386682	1
ENSG00000132274.16	TRIM22	protein_coding	5.41716	3.91829	1.96662e-27	7.63563e-25	5.64198	3.91829	6.83472e-28	2.75478e-25	5.93077	3.91829	1.86545e-28	8.77196e-26	6.13605	3.91829	7.69291e-29	3.61746e-26	-0.436009	3.91829	0.000490003	0.766346	0.51361	3.91829	0.00270038	0.999776	0.494066	3.91829	0.00369919	1
ENSG00000132313.15	MRPL35	protein_coding	0.0124418	6.18707	0.805235	0.946227	-0.0492654	6.18707	0.332999	0.663317	-0.142527	6.18707	0.00833206	0.0654456	-0.108718	6.18707	0.0386974	0.181484	0.0734272	6.18707	0.153448	1	-0.154969	6.18707	0.0372991	0.999776	-0.0594528	6.18707	0.407602	1
ENSG00000132437.18	DDC	protein_coding	-0.394842	1.30934	0.0559151	0.263107	-0.0644813	1.30934	0.746513	0.911111	0.293878	1.30934	0.14846	0.43523	0.311407	1.30934	0.126636	0.379854	-0.261294	1.30934	0.197009	1	0.68872	1.30934	0.0204543	0.999776	0.375888	1.30934	0.18965	1
ENSG00000132581.10	SDF2	protein_coding	-0.129646	5.55618	0.0387211	0.208145	-0.0445875	5.55618	0.460847	0.760458	0.134551	5.55618	0.0324421	0.17386	0.0964271	5.55618	0.117483	0.364651	-0.148357	5.55618	0.0194114	1	0.264197	5.55618	0.00419188	0.999776	0.141015	5.55618	0.106053	1
ENSG00000132680.11	KHDC4	protein_coding	-0.0209007	6.30441	0.689678	0.905472	-0.0691585	6.30441	0.193042	0.508769	0.107831	6.30441	0.0471355	0.220911	0.110218	6.30441	0.0427911	0.193852	-0.122449	6.30441	0.0256784	1	0.128732	6.30441	0.0903432	0.999776	0.179377	6.30441	0.0212535	1
ENSG00000133392.18	MYH11	protein_coding	0.414387	1.00535	0.189572	0.533152	0.402204	1.00535	0.202492	0.521365	-0.504973	1.00535	0.112693	0.375786	-0.0169196	1.00535	0.956564	0.987572	0.335883	1.00535	0.284918	1	-0.91936	1.00535	0.0442827	0.999776	-0.419123	1.00535	0.344243	1
ENSG00000133985.3	TTC9	protein_coding	-0.43177	2.19378	0.0219253	0.141686	-0.434793	2.19378	0.0211016	0.128255	0.191376	2.19378	0.290038	0.602537	0.135131	2.19378	0.452576	0.736813	-0.351671	2.19378	0.0577695	1	0.623147	2.19378	0.0195905	0.999776	0.569923	2.19378	0.0313809	1
ENSG00000133997.12	MED6	protein_coding	0.246456	4.73079	0.0030796	0.0328127	0.0476842	4.73079	0.533666	0.807501	-0.0163834	4.73079	0.83011	0.936007	0.0760928	4.73079	0.32336	0.633441	0.0667641	4.73079	0.385192	1	-0.26284	4.73079	0.0208619	0.999776	0.0284086	4.73079	0.792539	1
ENSG00000134070.5	IRAK2	protein_coding	-0.4301	4.03783	0.000190396	0.00319752	-0.399634	4.03783	0.000427331	0.00577983	-0.14074	4.03783	0.167694	0.462313	-0.243483	4.03783	0.0210348	0.117707	-0.216459	4.03783	0.0382261	1	0.28936	4.03783	0.0491552	0.999776	0.156151	4.03783	0.275724	1
ENSG00000134317.18	GRHL1	protein_coding	0.301101	1.08037	0.187618	0.529876	0.714467	1.08037	0.0034858	0.0327392	0.303875	1.08037	0.183719	0.485756	0.0436514	1.08037	0.846013	0.947903	-0.0240111	1.08037	0.914905	1	0.00277367	1.08037	0.993035	0.999776	-0.670815	1.08037	0.0425875	1
ENSG00000134324.12	LPIN1	protein_coding	0.0661097	5.81654	0.220001	0.571872	0.0180742	5.81654	0.73394	0.905122	-0.117308	5.81654	0.0345375	0.180921	-0.0305556	5.81654	0.566362	0.81386	0.0786652	5.81654	0.146805	1	-0.183418	5.81654	0.0205508	0.999776	-0.0486298	5.81654	0.519079	1
ENSG00000134709.12	HOOK1	protein_coding	-0.510563	0.543041	0.0610262	0.278521	-0.631451	0.543041	0.0227012	0.134444	-0.0366817	0.543041	0.889242	0.96009	0.26006	0.543041	0.327885	0.637545	-0.536119	0.543041	0.0499296	1	0.473882	0.543041	0.210161	0.999776	0.89151	0.543041	0.0229078	1
ENSG00000134874.18	DZIP1	protein_coding	-0.185819	5.51846	0.00268558	0.0297142	-0.125925	5.51846	0.0333201	0.178251	-0.0143829	5.51846	0.799519	0.924068	0.0232185	5.51846	0.682116	0.876137	-0.119914	5.51846	0.0419021	1	0.171436	5.51846	0.0398796	0.999776	0.149144	5.51846	0.0710823	1
ENSG00000135828.11	RNASEL	protein_coding	0.466589	3.64651	2.76119e-05	0.000584866	0.513095	3.64651	7.28699e-06	0.000158883	0.771935	3.64651	6.8112e-09	2.67648e-07	0.696617	3.64651	4.70346e-08	1.54306e-06	-0.146247	3.64651	0.12438	1	0.305346	3.64651	0.0269361	0.999776	0.183522	3.64651	0.170685	1
ENSG00000135917.16	SLC19A3	protein_coding	0.0335085	3.17587	0.780203	0.93836	0.189	3.17587	0.123758	0.399755	0.546618	3.17587	9.48909e-05	0.00162455	0.455343	3.17587	0.000716027	0.00856742	-0.196339	3.17587	0.110454	1	0.51311	3.17587	0.00514266	0.999776	0.266343	3.17587	0.12503	1
ENSG00000136436.15	CALCOCO2	protein_coding	0.583728	7.08386	1.99811e-12	1.293e-10	0.540048	7.08386	1.12885e-11	5.96431e-10	0.42625	7.08386	1.65178e-09	7.10416e-08	0.483114	7.08386	1.24995e-10	5.93707e-09	0.0865232	7.08386	0.0789939	1	-0.157479	7.08386	0.0264372	0.999776	-0.0569342	7.08386	0.402802	1
ENSG00000136504.13	KAT7	protein_coding	0.0266389	6.39202	0.587396	0.862102	0.0359481	6.39202	0.465063	0.763398	-0.0283158	6.39202	0.564238	0.817135	-0.153119	6.39202	0.00397131	0.0339947	0.087976	6.39202	0.0810762	1	-0.0549547	6.39202	0.430107	0.999776	-0.189067	6.39202	0.0104734	1
ENSG00000137100.16	DCTN3	protein_coding	0.160966	4.50162	0.0577241	0.268396	0.0946259	4.50162	0.253813	0.582392	0.065244	4.50162	0.428364	0.720624	-0.141053	4.50162	0.093722	0.320285	0.0708918	4.50162	0.389999	1	-0.0957216	4.50162	0.411502	0.999776	-0.235679	4.50162	0.04998	1
ENSG00000137203.15	TFAP2A	protein_coding	0.386476	5.09289	7.73179e-06	0.000182701	0.43384	5.09289	1.31915e-06	3.28785e-05	0.221652	5.09289	0.00374625	0.0350221	0.193999	5.09289	0.00981833	0.0674001	0.036257	5.09289	0.607159	1	-0.164824	5.09289	0.106251	0.999776	-0.239841	5.09289	0.022031	1
ENSG00000137413.16	TAF8	protein_coding	0.0800562	5.09328	0.272414	0.632632	0.0600942	5.09328	0.407657	0.727365	0.214746	5.09328	0.00574808	0.0495684	0.332036	5.09328	8.30083e-05	0.00135375	-0.14631	5.09328	0.050598	1	0.13469	5.09328	0.193764	0.999776	0.271942	5.09328	0.0121819	1
ENSG00000137414.6	FAM8A1	protein_coding	0.0217201	3.95537	0.834471	0.951879	-0.0852751	3.95537	0.414782	0.732055	-0.309315	3.95537	0.00576907	0.0496851	-0.200272	3.95537	0.0624232	0.247291	0.080613	3.95537	0.440442	1	-0.331035	3.95537	0.0313343	0.999776	-0.114997	3.95537	0.436515	1
ENSG00000137478.15	FCHSD2	protein_coding	0.0814166	4.63426	0.332321	0.68505	0.0616877	4.63426	0.4609	0.760458	-0.113715	4.63426	0.179378	0.479904	-0.195635	4.63426	0.025228	0.133794	0.0846088	4.63426	0.314061	1	-0.195131	4.63426	0.106034	0.999776	-0.257323	4.63426	0.0362297	1
ENSG00000137494.14	ANKRD42	protein_coding	-0.00264066	3.83253	0.979072	0.993884	-0.149815	3.83253	0.144909	0.437174	0.0247805	3.83253	0.805665	0.926118	0.200277	3.83253	0.0549749	0.228164	-0.103125	3.83253	0.310462	1	0.0274212	3.83253	0.847315	0.999776	0.350092	3.83253	0.0197493	1
ENSG00000137656.12	BUD13	protein_coding	-0.137606	4.1844	0.13796	0.450927	-0.198071	4.1844	0.0366157	0.188862	0.125308	4.1844	0.175208	0.474023	-0.136824	4.1844	0.14012	0.404145	-0.11955	4.1844	0.195186	1	0.262914	4.1844	0.0487111	0.999776	0.061247	4.1844	0.634112	1
ENSG00000137752.24	CASP1	protein_coding	3.60998	-0.20647	1.08007e-12	7.18706e-11	3.58358	-0.20647	1.27564e-12	7.96258e-11	4.01885	-0.20647	9.15476e-14	6.79717e-12	4.43035	-0.20647	9.22755e-15	6.99855e-13	-0.476245	-0.20647	0.1065	1	0.408869	-0.20647	0.319496	0.999776	0.846775	-0.20647	0.0453407	1
ENSG00000137842.7	TMEM62	protein_coding	0.645474	4.03564	5.45968e-07	1.62832e-05	0.671046	4.03564	2.83183e-07	8.15277e-06	0.816714	4.03564	7.88827e-09	3.05714e-07	1.01531	4.03564	9.49925e-11	4.60502e-09	-0.239934	4.03564	0.0215966	1	0.17124	4.03564	0.22855	0.999776	0.344269	4.03564	0.019931	1
ENSG00000138030.13	KHK	protein_coding	-0.510718	2.20376	0.00275035	0.0301704	-0.421688	2.20376	0.0111903	0.0805008	-0.0203568	2.20376	0.896195	0.962029	-0.285528	2.20376	0.0759306	0.278841	-0.176038	2.20376	0.264896	1	0.490361	2.20376	0.0334874	0.999776	0.13616	2.20376	0.53861	1
ENSG00000138382.15	METTL5	protein_coding	-0.187253	5.05477	0.00955669	0.0777968	-0.155361	5.05477	0.0283985	0.159355	0.0237313	5.05477	0.725929	0.897055	-0.135632	5.05477	0.0531425	0.223119	-0.0296538	5.05477	0.661576	1	0.210984	5.05477	0.0346973	0.999776	0.0197288	5.05477	0.836613	1
ENSG00000138617.16	PARP16	protein_coding	-0.00994144	3.59827	0.925312	0.979322	0.0329947	3.59827	0.755904	0.91487	-0.210603	3.59827	0.0553681	0.244171	-0.279428	3.59827	0.0131383	0.0843231	0.186818	3.59827	0.0868865	1	-0.200662	3.59827	0.188265	0.999776	-0.312423	3.59827	0.0451754	1
ENSG00000138942.16	RNF185	protein_coding	-0.127052	4.38268	0.115343	0.407906	-0.167288	4.38268	0.041431	0.203324	0.112473	4.38268	0.161206	0.451811	-0.0471499	4.38268	0.550777	0.803913	-0.144401	4.38268	0.0754568	1	0.239525	4.38268	0.0391508	0.999776	0.120138	4.38268	0.286082	1
ENSG00000139192.12	TAPBPL	protein_coding	0.592036	2.74507	0.000124364	0.00219849	0.754872	2.74507	4.73526e-06	0.000108091	1.1424	2.74507	3.43789e-09	1.42642e-07	0.968924	2.74507	7.67646e-08	2.40115e-06	-0.248635	2.74507	0.0700384	1	0.550367	2.74507	0.00650681	0.999776	0.214052	2.74507	0.26063	1
ENSG00000139372.15	TDG	protein_coding	0.0505859	6.2695	0.387734	0.729984	0.0548957	6.2695	0.349204	0.678622	-0.0228411	6.2695	0.694873	0.882479	-0.151169	6.2695	0.0142688	0.0891707	0.0862994	6.2695	0.145953	1	-0.073427	6.2695	0.375517	0.999776	-0.206064	6.2695	0.017739	1
ENSG00000139433.11	GLTP	protein_coding	-0.261677	5.07014	0.00207952	0.024105	-0.223797	5.07014	0.00707427	0.0564932	-0.0361168	5.07014	0.641192	0.857666	-0.115574	5.07014	0.143307	0.409154	-0.141742	5.07014	0.075551	1	0.22556	5.07014	0.0472193	0.999776	0.108223	5.07014	0.326922	1
ENSG00000139719.11	VPS33A	protein_coding	-0.0305735	4.12838	0.742854	0.923988	-0.0369578	4.12838	0.691815	0.886576	-0.182331	4.12838	0.0585958	0.253251	-0.338204	4.12838	0.0010931	0.0121098	0.217653	4.12838	0.025961	1	-0.151757	4.12838	0.255004	0.999776	-0.301246	4.12838	0.0290003	1
ENSG00000139865.16	TTC6	protein_coding	0.0241813	0.917882	0.920107	0.976799	-0.171187	0.917882	0.479761	0.773839	0.0557414	0.917882	0.817232	0.93086	0.592927	0.917882	0.0197304	0.112845	-0.324729	0.917882	0.18542	1	0.0315601	0.917882	0.926249	0.999776	0.764113	0.917882	0.0321498	1
ENSG00000140025.16	EFCAB11	protein_coding	0.158487	3.049	0.181366	0.522256	0.22965	3.049	0.0571587	0.249717	-0.122321	3.049	0.298938	0.611325	-0.270147	3.049	0.0271343	0.141109	0.211633	3.049	0.0781034	1	-0.280808	3.049	0.0971702	0.999776	-0.499797	3.049	0.0050316	1
ENSG00000140319.11	SRP14	protein_coding	-0.0644528	6.62621	0.311451	0.667405	0.00205559	6.62621	0.973991	0.993462	0.142518	6.62621	0.030823	0.168144	0.134336	6.62621	0.040843	0.188107	-0.125311	6.62621	0.0551966	1	0.206971	6.62621	0.0269457	0.999776	0.13228	6.62621	0.146117	1
ENSG00000140451.13	PIF1	protein_coding	0.184049	4.70094	0.0181052	0.123506	0.084802	4.70094	0.255863	0.584357	0.401554	4.70094	8.74072e-06	0.000194182	0.409555	4.70094	6.5545e-06	0.000141167	-0.20517	4.70094	0.00923269	1	0.217506	4.70094	0.0448545	0.999776	0.324753	4.70094	0.00409421	1
ENSG00000140474.14	ULK3	protein_coding	-0.0650535	5.04688	0.428986	0.760456	-0.202246	5.04688	0.0190952	0.12015	-0.0577538	5.04688	0.48201	0.760752	0.0859565	5.04688	0.298139	0.60888	-0.130312	5.04688	0.119528	1	0.00729968	5.04688	0.949659	0.999776	0.288203	5.04688	0.0182864	1
ENSG00000140807.7	NKD1	protein_coding	0.868276	1.14105	0.000231242	0.00375822	1.25012	1.14105	1.66212e-06	4.05666e-05	1.72159	1.14105	5.764e-09	2.30348e-07	1.48712	1.14105	8.8776e-08	2.7404e-06	-0.5721	1.14105	0.00927178	1	0.853313	1.14105	0.00641326	0.999776	0.237008	1.14105	0.418076	1
ENSG00000141384.13	TAF4B	protein_coding	0.114072	3.95875	0.236001	0.591836	0.0978011	3.95875	0.307902	0.639154	-0.262321	3.95875	0.00971128	0.0733782	-0.213604	3.95875	0.031575	0.157562	0.224408	3.95875	0.0245318	1	-0.376393	3.95875	0.00881572	0.999776	-0.311405	3.95875	0.027086	1
ENSG00000141452.10	RMC1	protein_coding	-0.0517763	4.24708	0.516651	0.82301	0.0448059	4.24708	0.574264	0.830206	0.211514	4.24708	0.0123883	0.0881302	0.217236	4.24708	0.0104454	0.0708419	-0.168989	4.24708	0.04132	1	0.26329	4.24708	0.0257639	0.999776	0.17243	4.24708	0.133576	1
ENSG00000141576.16	RNF157	protein_coding	0.184346	2.94846	0.137396	0.450441	0.0255233	2.94846	0.83362	0.943387	-0.282637	2.94846	0.0265975	0.151601	-0.262436	2.94846	0.0382893	0.179995	0.330014	2.94846	0.0108208	1	-0.466983	2.94846	0.0107802	0.999776	-0.28796	2.94846	0.102376	1
ENSG00000141655.17	TNFRSF11A	protein_coding	0.0669546	3.7746	0.483587	0.80026	0.139306	3.7746	0.151171	0.447365	0.351918	3.7746	0.000918678	0.0112792	0.362621	3.7746	0.000684258	0.0082362	-0.223809	3.7746	0.0251122	1	0.284964	3.7746	0.0419381	0.999776	0.223315	3.7746	0.105622	1
ENSG00000142173.16	COL6A2	protein_coding	-0.270573	3.62701	0.0369392	0.201587	-0.295551	3.62701	0.0237102	0.138731	0.147674	3.62701	0.240936	0.550873	0.0535641	3.62701	0.666984	0.867044	-0.174143	3.62701	0.168868	1	0.418247	3.62701	0.0236269	0.999776	0.349115	3.62701	0.055303	1
ENSG00000142408.7	CACNG8	protein_coding	0.949619	5.78232	5.1771e-13	3.58007e-11	1.11682	5.78232	1.17913e-14	9.24107e-13	1.20503	5.78232	1.91833e-15	1.66024e-13	1.4081	5.78232	4.3346e-17	4.49619e-15	-0.216095	5.78232	0.00617364	1	0.255406	5.78232	0.0194829	0.999776	0.291277	5.78232	0.00863933	1
ENSG00000142687.18	KIAA0319L	protein_coding	-0.0720925	5.6769	0.253557	0.612579	0.0211851	5.6769	0.734299	0.905312	0.125556	5.6769	0.0522721	0.236109	0.0933822	5.6769	0.142455	0.408208	-0.0490408	5.6769	0.434259	1	0.197648	5.6769	0.0321282	0.999776	0.0721971	5.6769	0.415886	1
ENSG00000142892.15	PIGK	protein_coding	0.072859	5.28515	0.334234	0.686155	0.108496	5.28515	0.154829	0.452583	-0.082704	5.28515	0.274264	0.587083	-0.126617	5.28515	0.0991493	0.330614	0.117626	5.28515	0.124226	1	-0.155563	5.28515	0.149407	0.999776	-0.235113	5.28515	0.0334342	1
ENSG00000143079.15	CTTNBP2NL	protein_coding	0.107557	4.65614	0.143366	0.459969	0.222452	4.65614	0.00435993	0.038961	-0.0211374	4.65614	0.769213	0.912486	0.00104489	4.65614	0.988418	0.995906	0.137291	4.65614	0.065058	1	-0.128694	4.65614	0.213024	0.999776	-0.221407	4.65614	0.0371388	1
ENSG00000143294.15	PRCC	protein_coding	0.129642	5.92368	0.0230835	0.147082	0.0892343	5.92368	0.1086	0.373298	-0.0180832	5.92368	0.739085	0.900602	-0.0885265	5.92368	0.111295	0.353772	0.113228	5.92368	0.0447574	1	-0.147725	5.92368	0.0626309	0.999776	-0.177761	5.92368	0.0271676	1
ENSG00000143473.13	KCNH1	protein_coding	-0.638833	2.33265	0.000483721	0.00717545	-0.571683	2.33265	0.00142993	0.015896	-0.376703	2.33265	0.0266881	0.151933	-0.0833922	2.33265	0.60759	0.834876	-0.0767296	2.33265	0.636445	1	0.262129	2.33265	0.258398	0.999776	0.48829	2.33265	0.0407687	1
ENSG00000143512.13	HHIPL2	protein_coding	0.411882	4.75856	2.99359e-06	7.63662e-05	0.399439	4.75856	4.76842e-06	0.000108672	0.208052	4.75856	0.00606327	0.0512489	0.279958	4.75856	0.00044098	0.00566052	0.193313	4.75856	0.0100687	1	-0.20383	4.75856	0.0486219	0.999776	-0.119481	4.75856	0.236216	1
ENSG00000143554.14	SLC27A3	protein_coding	-0.457069	0.388593	0.127521	0.430781	-0.479333	0.388593	0.110775	0.377373	0.396227	0.388593	0.184068	0.485951	0.0480263	0.388593	0.869926	0.957634	-0.489927	0.388593	0.103476	1	0.853296	0.388593	0.0476751	0.999776	0.52736	0.388593	0.210379	1
ENSG00000143801.18	PSEN2	protein_coding	-0.344572	1.00688	0.163897	0.49225	0.116057	1.00688	0.633537	0.861049	0.522196	1.00688	0.0392014	0.195966	0.312464	1.00688	0.205334	0.500458	-0.376679	1.00688	0.129415	1	0.866767	1.00688	0.0170464	0.999776	0.196407	1.00688	0.568695	1
ENSG00000143919.15	CAMKMT	protein_coding	0.284834	2.61832	0.0485825	0.241152	0.427683	2.61832	0.00451477	0.0400062	0.106146	2.61832	0.447695	0.734923	-0.0703505	2.61832	0.613706	0.83903	0.213975	2.61832	0.132193	1	-0.178688	2.61832	0.367209	0.999776	-0.498033	2.61832	0.0166631	1
ENSG00000143942.5	CHAC2	protein_coding	0.023162	3.71169	0.83625	0.952234	-0.172328	3.71169	0.132357	0.415293	-0.330812	3.71169	0.00611747	0.0516452	-0.22439	3.71169	0.0534336	0.223917	0.196983	3.71169	0.0874306	1	-0.353974	3.71169	0.0326304	0.999776	-0.0520625	3.71169	0.742676	1
ENSG00000144040.13	SFXN5	protein_coding	0.148752	4.90889	0.068751	0.300266	0.0778688	4.90889	0.329517	0.660394	0.2473	4.90889	0.0039949	0.0369548	0.375992	4.90889	5.60982e-05	0.000965094	-0.0655994	4.90889	0.410152	1	0.0985482	4.90889	0.382019	0.999776	0.298123	4.90889	0.0122689	1
ENSG00000144061.14	NPHP1	protein_coding	-0.172752	2.97173	0.176247	0.512642	-0.184231	2.97173	0.150189	0.446056	0.127466	2.97173	0.314477	0.627054	0.215125	2.97173	0.0952329	0.322635	-0.289462	2.97173	0.0278292	1	0.300217	2.97173	0.0994512	0.999776	0.399356	2.97173	0.0315153	1
ENSG00000144063.4	MALL	protein_coding	-0.00338844	5.35615	0.965502	0.989848	0.0789421	5.35615	0.318305	0.649455	-0.133152	5.35615	0.0979711	0.345433	-0.203975	5.35615	0.0141454	0.0887279	0.197508	5.35615	0.0171343	1	-0.129763	5.35615	0.247641	0.999776	-0.282918	5.35615	0.0158943	1
ENSG00000144320.14	LNPK	protein_coding	0.0814354	5.53467	0.229989	0.585263	0.0761264	5.53467	0.260981	0.591147	-0.0866425	5.53467	0.202365	0.506587	-0.147137	5.53467	0.0352228	0.169935	0.0698132	5.53467	0.301682	1	-0.168078	5.53467	0.0844094	0.999776	-0.223263	5.53467	0.0247207	1
ENSG00000144395.18	CCDC150	protein_coding	0.00414236	3.74371	0.966287	0.99014	0.0123496	3.74371	0.89974	0.968091	-0.157985	3.74371	0.115593	0.379658	-0.361708	3.74371	0.000940489	0.0106996	0.170383	3.74371	0.0909037	1	-0.162128	3.74371	0.248219	0.999776	-0.374058	3.74371	0.0113049	1
ENSG00000144681.11	STAC	protein_coding	-0.228966	1.23131	0.283134	0.643405	-0.369738	1.23131	0.088436	0.327455	0.408648	1.23131	0.0612268	0.260089	-0.143529	1.23131	0.498178	0.769496	-0.416367	1.23131	0.0567982	1	0.637614	1.23131	0.0402778	0.999776	0.226209	1.23131	0.450807	1
ENSG00000144837.9	PLA1A	protein_coding	1.32704	-0.398257	0.000829157	0.0112362	2.05109	-0.398257	3.64582e-06	8.52928e-05	2.37263	-0.398257	3.49451e-07	1.04887e-05	2.13989	-0.398257	1.89247e-06	4.70848e-05	-0.259972	-0.398257	0.466182	1	1.04559	-0.398257	0.0451992	0.999776	0.0887999	-0.398257	0.859619	1
ENSG00000144847.13	IGSF11	protein_coding	-0.060859	4.05593	0.468875	0.78931	-0.283725	4.05593	0.00202542	0.0211648	-0.341059	4.05593	0.000337581	0.00477067	-0.17536	4.05593	0.0438229	0.196257	0.0586892	4.05593	0.484718	1	-0.2802	4.05593	0.0241624	0.999776	0.108365	4.05593	0.363201	1
ENSG00000144857.15	BOC	protein_coding	-0.243499	2.01345	0.218325	0.569554	-0.227356	2.01345	0.249521	0.578158	0.519232	2.01345	0.0122775	0.0876512	0.341167	2.01345	0.0888383	0.308452	-0.464782	2.01345	0.0233883	1	0.762731	2.01345	0.00960852	0.999776	0.568523	2.01345	0.0472077	1
ENSG00000145242.14	EPHA5	protein_coding	-0.255141	0.76232	0.297186	0.655899	0.296531	0.76232	0.227344	0.552115	0.618667	0.76232	0.0158539	0.104908	0.727427	0.76232	0.00540419	0.0434398	-0.31342	0.76232	0.20269	1	0.873808	0.76232	0.0159744	0.999776	0.430896	0.76232	0.215165	1
ENSG00000145569.6	OTULINL	protein_coding	-0.0171549	2.78455	0.907455	0.972056	-0.258609	2.78455	0.0884401	0.327455	-0.54496	2.78455	0.000933951	0.0113973	-0.554048	2.78455	0.000795063	0.00926173	0.298624	2.78455	0.0511891	1	-0.527805	2.78455	0.0168082	0.999776	-0.29544	2.78455	0.164692	1
ENSG00000145730.21	PAM	protein_coding	-0.0339272	4.58463	0.665298	0.895578	-0.116818	4.58463	0.14387	0.435998	0.0799654	4.58463	0.311823	0.624398	0.113177	4.58463	0.156269	0.430564	-0.0706185	4.58463	0.370726	1	0.113893	4.58463	0.30846	0.999776	0.229995	4.58463	0.0457371	1
ENSG00000146021.15	KLHL3	protein_coding	-0.60288	0.933745	0.0110883	0.0869981	-0.324204	0.933745	0.153549	0.450899	0.109891	0.933745	0.622535	0.848162	-0.327686	0.933745	0.149349	0.419174	-0.247683	0.933745	0.271708	1	0.712771	0.933745	0.0306545	0.999776	-0.00348212	0.933745	0.991179	1
ENSG00000146205.14	ANO7	protein_coding	-0.635185	1.33612	0.00807006	0.0694173	-0.488664	1.33612	0.0363782	0.188161	0.0820178	1.33612	0.714231	0.891355	-0.082221	1.33612	0.713556	0.890888	-0.445748	1.33612	0.0546161	1	0.717203	1.33612	0.0303775	0.999776	0.406443	1.33612	0.205886	1
ENSG00000146856.14	AGBL3	protein_coding	0.352146	1.5559	0.0621655	0.282165	0.460342	1.5559	0.0170748	0.110391	-0.272858	1.5559	0.143115	0.426653	-0.176988	1.5559	0.336455	0.646167	0.426144	1.5559	0.026126	1	-0.625004	1.5559	0.0215029	0.999776	-0.63733	1.5559	0.0192875	1
ENSG00000147003.7	CLTRN	protein_coding	1.54787	0.734814	2.17302e-06	5.71919e-05	1.64031	0.734814	8.59956e-07	2.23504e-05	1.17863	0.734814	9.6175e-05	0.00164254	0.84957	0.734814	0.00270676	0.0252665	0.417787	0.734814	0.115371	1	-0.369238	0.734814	0.318116	0.999776	-0.790741	0.734814	0.0384582	1
ENSG00000147457.14	CHMP7	protein_coding	-0.0145467	6.1911	0.778722	0.937766	-0.158643	6.1911	0.00462436	0.0406707	-0.0257528	6.1911	0.619446	0.846619	-0.00253026	6.1911	0.96099	0.988105	-0.0455557	6.1911	0.382049	1	-0.0112061	6.1911	0.878287	0.999776	0.156113	6.1911	0.0405667	1
ENSG00000147535.17	PLPP5	protein_coding	-0.207374	4.56017	0.0142837	0.104672	-0.222175	4.56017	0.00920397	0.0694334	-0.11941	4.56017	0.1427	0.425977	0.0193463	4.56017	0.808494	0.932998	-0.127459	4.56017	0.118705	1	0.0879635	4.56017	0.438253	0.999776	0.241521	4.56017	0.0399756	1
ENSG00000147912.13	FBXO10	protein_coding	-0.250066	2.04383	0.151567	0.472313	-0.251108	2.04383	0.149936	0.44587	-0.15885	2.04383	0.356669	0.667099	0.26256	2.04383	0.132919	0.391133	-0.261306	2.04383	0.134703	1	0.0912163	2.04383	0.706292	0.999776	0.513668	2.04383	0.0413436	1
ENSG00000148158.17	SNX30	protein_coding	0.00546518	4.32402	0.94967	0.985824	-0.0179191	4.32402	0.836103	0.944272	-0.288387	4.32402	0.00237915	0.0244805	-0.169512	4.32402	0.0586808	0.238165	0.170334	4.32402	0.0575468	1	-0.293853	4.32402	0.0225915	0.999776	-0.151593	4.32402	0.222357	1
ENSG00000148291.10	SURF2	protein_coding	-0.0760407	3.64921	0.51677	0.82301	-0.237665	3.64921	0.0500503	0.230287	0.176569	3.64921	0.138956	0.420024	0.211148	3.64921	0.0794156	0.28726	-0.266018	3.64921	0.0297004	1	0.25261	3.64921	0.134608	0.999776	0.448812	3.64921	0.01083	1
ENSG00000148426.13	PROSER2	protein_coding	-0.367944	3.5776	0.00304358	0.0325518	-0.106048	3.5776	0.355318	0.684247	-0.469932	3.5776	0.000295392	0.00425649	-0.533348	3.5776	6.66717e-05	0.0011237	0.115548	3.5776	0.314611	1	-0.101988	3.5776	0.527803	0.999776	-0.4273	3.5776	0.0125244	1
ENSG00000148450.13	MSRB2	protein_coding	-0.150798	3.30067	0.162009	0.489601	0.0265519	3.30067	0.801972	0.934436	0.183592	3.30067	0.0914904	0.331362	0.109293	3.30067	0.306535	0.618196	-0.0855272	3.30067	0.421804	1	0.33439	3.30067	0.0326153	0.999776	0.0827411	3.30067	0.581404	1
ENSG00000148677.7	ANKRD1	protein_coding	-0.009865	5.03068	0.901826	0.970544	-0.111469	5.03068	0.171047	0.478097	-0.172565	5.03068	0.0385128	0.193759	-0.348958	5.03068	0.000158341	0.00236365	0.0835113	5.03068	0.301311	1	-0.1627	5.03068	0.1582	0.999776	-0.237489	5.03068	0.0435928	1
ENSG00000148737.17	TCF7L2	protein_coding	0.0500837	5.66752	0.477393	0.796145	0.122359	5.66752	0.089883	0.330892	-0.128989	5.66752	0.0746495	0.292317	-0.145728	5.66752	0.045739	0.201415	0.160212	5.66752	0.0292717	1	-0.179073	5.66752	0.0798076	0.999776	-0.268086	5.66752	0.0112084	1
ENSG00000148803.12	FUOM	protein_coding	0.106196	1.22171	0.623626	0.877221	0.399998	1.22171	0.0726227	0.290059	-0.132783	1.22171	0.540027	0.800752	-0.483067	1.22171	0.0324262	0.160279	0.68974	1.22171	0.00335878	1	-0.23898	1.22171	0.436514	0.999776	-0.883065	1.22171	0.00710435	1
ENSG00000148824.19	MTG1	protein_coding	-0.297231	1.87885	0.0922272	0.358088	-0.0308697	1.87885	0.85737	0.952912	0.249252	1.87885	0.154665	0.443025	0.344921	1.87885	0.0528251	0.222383	-0.359286	1.87885	0.044315	1	0.546483	1.87885	0.0315118	0.999776	0.37579	1.87885	0.130187	1
ENSG00000148950.11	IMMP1L	protein_coding	-0.104794	2.46204	0.48818	0.803022	-0.278562	2.46204	0.0728231	0.290482	-0.0808787	2.46204	0.591952	0.832403	0.18717	2.46204	0.220255	0.521093	-0.146987	2.46204	0.333044	1	0.0239157	2.46204	0.910528	0.999776	0.465732	2.46204	0.0360595	1
ENSG00000149182.15	ARFGAP2	protein_coding	-0.119467	4.8923	0.159741	0.485243	-0.16368	4.8923	0.0579839	0.251669	0.118704	4.8923	0.162325	0.453697	0.0936043	4.8923	0.267158	0.576376	-0.210412	4.8923	0.0170049	1	0.238172	4.8923	0.0515524	0.999776	0.257284	4.8923	0.0365309	1
ENSG00000149269.10	PAK1	protein_coding	0.0687329	5.55736	0.185062	0.526875	0.00200567	5.55736	0.968619	0.991178	-0.0826786	5.55736	0.113517	0.377193	-0.107186	5.55736	0.0433832	0.195178	0.113028	5.55736	0.0339018	1	-0.151411	5.55736	0.0436046	0.999776	-0.109192	5.55736	0.13824	1
ENSG00000149782.13	PLCB3	protein_coding	-0.225742	5.39617	0.00642228	0.0584887	-0.324226	5.39617	0.000236779	0.0035013	-0.0896975	5.39617	0.249857	0.560879	-0.101077	5.39617	0.196252	0.488708	-0.137826	5.39617	0.0820558	1	0.136045	5.39617	0.218037	0.999776	0.223149	5.39617	0.0484186	1
ENSG00000149927.18	DOC2A	protein_coding	-0.114882	0.963225	0.588945	0.862934	-0.308747	0.963225	0.153372	0.450769	0.396281	0.963225	0.070249	0.282126	0.346987	0.963225	0.11037	0.35202	-0.407248	0.963225	0.0632771	1	0.511163	0.963225	0.0969742	0.999776	0.655734	0.963225	0.0361748	1
ENSG00000150627.16	WDR17	protein_coding	-0.323021	3.36563	0.00408964	0.041416	-0.0645943	3.36563	0.534735	0.807501	-0.00845228	3.36563	0.93502	0.976009	0.0786841	3.36563	0.450336	0.735544	-0.139958	3.36563	0.18445	1	0.314569	3.36563	0.0395511	0.999776	0.143278	3.36563	0.332808	1
ENSG00000150637.9	CD226	protein_coding	0.275621	0.531118	0.27248	0.632632	0.281556	0.531118	0.262527	0.593474	-0.494725	0.531118	0.0545929	0.241928	-0.886162	0.531118	0.00128811	0.0139031	0.47861	0.531118	0.0623815	1	-0.770346	0.531118	0.0356194	0.999776	-1.16772	0.531118	0.00240795	1
ENSG00000150667.8	FSIP1	protein_coding	0.631405	0.622753	0.0218167	0.141113	0.113305	0.622753	0.665269	0.876198	-0.331535	0.622753	0.211611	0.51605	-0.226091	0.622753	0.390496	0.689261	0.639367	0.622753	0.0203589	1	-0.96294	0.622753	0.0141093	0.999776	-0.339396	0.622753	0.362458	1
ENSG00000151093.8	OXSM	protein_coding	0.0887567	3.51793	0.374978	0.719728	0.162929	3.51793	0.109471	0.374924	-0.0219078	3.51793	0.825436	0.93406	-0.124557	3.51793	0.21643	0.515401	0.185941	3.51793	0.0697404	1	-0.110664	3.51793	0.433334	0.999776	-0.287486	3.51793	0.048715	1
ENSG00000151575.14	TEX9	protein_coding	-0.438636	2.60158	0.00140329	0.0175343	-0.260605	2.60158	0.0434965	0.210219	-0.0647254	2.60158	0.602716	0.837934	-0.333631	2.60158	0.0115435	0.0765605	0.0416543	2.60158	0.737261	1	0.37391	2.60158	0.0407538	0.999776	-0.0730262	2.60158	0.677671	1
ENSG00000151876.13	FBXO4	protein_coding	0.0212836	3.0961	0.881564	0.964555	0.233164	3.0961	0.111246	0.377817	0.0280059	3.0961	0.844601	0.941732	-0.185081	3.0961	0.202129	0.49654	0.0961381	3.0961	0.502735	1	0.00672223	3.0961	0.973451	0.999776	-0.418244	3.0961	0.0464012	1
ENSG00000152284.5	TCF7L1	protein_coding	0.246187	2.92193	0.0566698	0.265419	-0.0730939	2.92193	0.558954	0.822314	-0.216115	2.92193	0.0917693	0.331985	-0.0508581	2.92193	0.683781	0.87685	0.0495968	2.92193	0.691191	1	-0.462303	2.92193	0.0135414	0.999776	0.0222358	2.92193	0.899649	1
ENSG00000152377.14	SPOCK1	protein_coding	-0.0739208	5.03668	0.264834	0.624959	0.00811862	5.03668	0.901369	0.969147	-0.0302902	5.03668	0.644437	0.858621	-0.212176	5.03668	0.00300042	0.0272374	0.0731358	5.03668	0.269821	1	0.0436306	5.03668	0.638341	0.999776	-0.220294	5.03668	0.0237227	1
ENSG00000152457.18	DCLRE1C	protein_coding	0.357295	5.00005	4.45425e-05	0.000892558	0.345198	5.00005	6.90698e-05	0.00120889	0.583879	5.00005	1.72327e-08	6.33076e-07	0.545319	5.00005	6.09514e-08	1.97211e-06	-0.14927	5.00005	0.0514722	1	0.226585	5.00005	0.0375809	0.999776	0.200121	5.00005	0.0639072	1
ENSG00000152684.11	PELO	protein_coding	0.0127327	5.33231	0.837247	0.952234	-0.087925	5.33231	0.163761	0.466407	-0.171303	5.33231	0.00966095	0.0731546	-0.0444617	5.33231	0.475193	0.752954	0.0969355	5.33231	0.126206	1	-0.184036	5.33231	0.0435803	0.999776	0.0434634	5.33231	0.620709	1
ENSG00000152942.19	RAD17	protein_coding	-0.0700647	4.88448	0.320655	0.67422	0.000474483	4.88448	0.994582	0.998235	-0.237848	4.88448	0.00197533	0.0208578	-0.236726	4.88448	0.00205812	0.0205187	0.224839	4.88448	0.00317021	1	-0.167783	4.88448	0.0983051	0.999776	-0.237201	4.88448	0.0225744	1
ENSG00000152990.14	ADGRA3	protein_coding	-0.391445	5.7648	1.6324e-07	5.41842e-06	-0.50761	5.7648	1.20312e-09	4.99189e-08	-0.334606	5.7648	2.19608e-06	5.62252e-05	-0.3323	5.7648	2.44576e-06	5.83796e-05	-0.0664976	5.7648	0.241538	1	0.056839	5.7648	0.475345	0.999776	0.175309	5.7648	0.0342359	1
ENSG00000153006.16	SREK1IP1	protein_coding	-0.161073	4.83866	0.0367291	0.200984	-0.107037	4.83866	0.155449	0.453642	-0.146973	4.83866	0.0550038	0.243089	-0.319929	4.83866	0.000173345	0.00256329	0.0686704	4.83866	0.356625	1	0.0140995	4.83866	0.892678	0.999776	-0.212892	4.83866	0.0497499	1
ENSG00000153046.18	CDYL	protein_coding	0.13017	5.57949	0.0229516	0.146933	0.0724886	5.57949	0.190035	0.504255	-0.0282359	5.57949	0.604657	0.839208	-0.0205015	5.57949	0.706649	0.887641	0.0649858	5.57949	0.238553	1	-0.158406	5.57949	0.0475475	0.999776	-0.09299	5.57949	0.233195	1
ENSG00000153064.12	BANK1	protein_coding	0.126173	2.59435	0.319053	0.672777	0.137064	2.59435	0.279889	0.611504	0.256028	2.59435	0.0493393	0.228356	0.513146	2.59435	0.000327151	0.00437867	-0.254047	2.59435	0.0509959	1	0.129854	2.59435	0.466376	0.999776	0.376082	2.59435	0.0417523	1
ENSG00000153721.19	CNKSR3	protein_coding	0.23055	2.65086	0.108054	0.391553	0.345132	2.65086	0.0193965	0.121127	-0.10549	2.65086	0.45328	0.737764	-0.0881884	2.65086	0.530019	0.790963	0.279989	2.65086	0.053639	1	-0.336041	2.65086	0.0981736	0.999776	-0.433321	2.65086	0.0359345	1
ENSG00000153814.13	JAZF1	protein_coding	-0.0105958	2.3462	0.955242	0.987401	0.0844392	2.3462	0.655294	0.872293	-0.308911	2.3462	0.110452	0.371251	-0.511075	2.3462	0.0110816	0.0741949	0.212342	2.3462	0.266405	1	-0.298315	2.3462	0.269499	0.999776	-0.595514	2.3462	0.0329141	1
ENSG00000153933.10	DGKE	protein_coding	0.115485	4.33149	0.214542	0.566977	0.278151	4.33149	0.00500835	0.043392	0.402669	4.33149	0.00014659	0.00234195	0.360552	4.33149	0.000497192	0.00625124	-0.198282	4.33149	0.0380944	1	0.287184	4.33149	0.0340196	0.999776	0.0824011	4.33149	0.526602	1
ENSG00000154001.14	PPP2R5E	protein_coding	0.020402	6.70692	0.723214	0.916322	0.0553125	6.70692	0.340628	0.670094	-0.045132	6.70692	0.435505	0.725629	-0.116895	6.70692	0.0503587	0.215603	0.0440398	6.70692	0.446569	1	-0.065534	6.70692	0.423469	0.999776	-0.172207	6.70692	0.0421114	1
ENSG00000154146.13	NRGN	protein_coding	-0.0937355	0.9691	0.667088	0.89646	0.248536	0.9691	0.259102	0.588497	-0.564561	0.9691	0.0144195	0.0979423	-0.485653	0.9691	0.0327654	0.161165	0.251939	0.9691	0.252795	1	-0.470826	0.9691	0.134281	0.999776	-0.734189	0.9691	0.0232794	1
ENSG00000154511.12	DIPK1A	protein_coding	-0.0138369	5.05579	0.836705	0.952234	0.164087	5.05579	0.0203881	0.125514	0.0373453	5.05579	0.578993	0.82516	-0.0442445	5.05579	0.511454	0.779756	0.0832885	5.05579	0.221245	1	0.0511823	5.05579	0.59071	0.999776	-0.208331	5.05579	0.0355464	1
ENSG00000154642.11	C21orf91	protein_coding	0.389806	2.52913	0.0139691	0.103012	0.093406	2.52913	0.533403	0.807501	0.502811	2.52913	0.00217928	0.0226552	0.624412	2.52913	0.000259237	0.00357834	-0.437747	2.52913	0.00647955	1	0.113004	2.52913	0.593799	0.999776	0.531006	2.52913	0.0174526	1
ENSG00000154839.10	SKA1	protein_coding	0.0477465	5.16245	0.452305	0.778265	0.0181944	5.16245	0.773546	0.921423	0.233419	5.16245	0.000931354	0.0113853	0.176498	5.16245	0.00901722	0.0631096	-0.0172388	5.16245	0.785122	1	0.185672	5.16245	0.0456895	0.999776	0.158304	5.16245	0.0852218	1
ENSG00000154874.15	CCDC144B	transcribed_unprocessed_pseudogene	-0.0865775	2.98751	0.483718	0.80026	0.243202	2.98751	0.0564553	0.247873	-0.339955	2.98751	0.00970104	0.0733401	-0.151321	2.98751	0.225346	0.527191	0.0757367	2.98751	0.539663	1	-0.253377	2.98751	0.153415	0.999776	-0.394523	2.98751	0.0303617	1
ENSG00000154920.15	EME1	protein_coding	-0.162977	4.02856	0.082196	0.33533	-0.372625	4.02856	0.000326035	0.00459938	0.0781597	4.02856	0.39395	0.695376	0.0114447	4.02856	0.899978	0.966286	-0.191717	4.02856	0.043071	1	0.241137	4.02856	0.0697384	0.999776	0.384069	4.02856	0.00568718	1
ENSG00000155438.12	NIFK	protein_coding	-0.052911	5.16838	0.46521	0.785954	-0.0165723	5.16838	0.818244	0.938047	-0.157499	5.16838	0.0363333	0.186112	-0.22891	5.16838	0.00352096	0.0309858	0.145112	5.16838	0.0523319	1	-0.104588	5.16838	0.30972	0.999776	-0.212338	5.16838	0.0451981	1
ENSG00000155849.16	ELMO1	protein_coding	-0.356253	2.34056	0.0193149	0.1291	-0.499087	2.34056	0.00171526	0.0184981	-0.167854	2.34056	0.250787	0.56158	-0.0299612	2.34056	0.835581	0.943277	-0.213519	2.34056	0.147132	1	0.188399	2.34056	0.359801	0.999776	0.469126	2.34056	0.0283204	1
ENSG00000156273.16	BACH1	protein_coding	0.192333	5.00022	0.00940714	0.0770685	0.20596	5.00022	0.0058355	0.0487465	-0.0688235	5.00022	0.325109	0.637608	0.0389609	5.00022	0.575071	0.818404	0.110289	5.00022	0.120022	1	-0.261157	5.00022	0.0122399	0.999776	-0.166999	5.00022	0.0970931	1
ENSG00000156381.9	ANKRD9	protein_coding	-0.314151	3.49976	0.033198	0.187555	-0.446907	3.49976	0.00359498	0.0335191	-0.110135	3.49976	0.437711	0.727301	0.0130844	3.49976	0.926117	0.976364	-0.268592	3.49976	0.0655325	1	0.204016	3.49976	0.311361	0.999776	0.459992	3.49976	0.0279149	1
ENSG00000156587.16	UBE2L6	protein_coding	3.63008	5.80941	1.51295e-26	5.20564e-24	3.66433	5.80941	1.18595e-26	4.08054e-24	3.40517	5.80941	7.93689e-26	2.38225e-23	3.40808	5.80941	7.76356e-26	2.33022e-23	0.274076	5.80941	0.00191564	1	-0.224911	5.80941	0.0558352	0.999776	-0.256247	5.80941	0.0309829	1
ENSG00000157150.5	TIMP4	protein_coding	-0.191059	3.3993	0.153902	0.476325	-0.197062	3.3993	0.141863	0.432902	-0.0578793	3.3993	0.660104	0.86634	0.218116	3.3993	0.105562	0.342889	-0.338165	3.3993	0.0151493	1	0.13318	3.3993	0.475635	0.999776	0.415178	3.3993	0.0326122	1
ENSG00000157350.13	ST3GAL2	protein_coding	-0.0257491	5.26901	0.729587	0.919431	0.0206209	5.26901	0.781822	0.925578	0.209367	5.26901	0.00858452	0.0668332	0.08749	5.26901	0.245805	0.553487	-0.111187	5.26901	0.143325	1	0.235116	5.26901	0.0326339	0.999776	0.0668691	5.26901	0.526706	1
ENSG00000157456.8	CCNB2	protein_coding	0.0286509	6.89696	0.567762	0.851862	-0.0317883	6.89696	0.526436	0.804049	-0.0820939	6.89696	0.109223	0.368467	-0.182867	6.89696	0.00102347	0.0114771	0.113217	6.89696	0.0305269	1	-0.110745	6.89696	0.12573	0.999776	-0.151078	6.89696	0.0402897	1
ENSG00000157601.15	MX1	protein_coding	9.68	5.91699	6.29269e-34	1.77542e-30	9.7831	5.91699	4.76933e-34	1.34562e-30	10.1454	5.91699	1.84139e-34	1.04041e-30	10.229	5.91699	1.48567e-34	6.98614e-31	-0.430787	5.91699	0.000597562	0.766346	0.465438	5.91699	0.00613997	0.999776	0.445895	5.91699	0.00830089	1
ENSG00000158019.21	BABAM2	protein_coding	0.173609	5.18526	0.0300735	0.175381	0.159464	5.18526	0.0448633	0.214538	0.153326	5.18526	0.0530951	0.238084	-0.0619768	5.18526	0.420309	0.713557	0.069268	5.18526	0.368493	1	-0.0202823	5.18526	0.85119	0.999776	-0.221441	5.18526	0.0485753	1
ENSG00000158104.11	HPD	protein_coding	-0.339253	1.11255	0.173664	0.508168	-0.369755	1.11255	0.139405	0.429218	0.562499	1.11255	0.0284498	0.158821	0.698334	1.11255	0.00784053	0.0571905	-0.817163	1.11255	0.00234424	1	0.901751	1.11255	0.0141447	0.999776	1.06809	1.11255	0.00443094	1
ENSG00000158109.15	TPRG1L	protein_coding	0.0656913	4.4993	0.457292	0.781184	0.00747795	4.4993	0.932211	0.980208	-0.235536	4.4993	0.0118347	0.0852232	-0.121005	4.4993	0.176288	0.457609	0.180297	4.4993	0.048356	1	-0.301228	4.4993	0.0214377	0.999776	-0.128483	4.4993	0.306273	1
ENSG00000158220.14	ESYT3	protein_coding	-0.36521	1.41584	0.0770684	0.322421	-0.188665	1.41584	0.350455	0.679033	0.244147	1.41584	0.229529	0.537706	0.48214	1.41584	0.0222635	0.122316	-0.366312	1.41584	0.0762323	1	0.609356	1.41584	0.0391438	0.999776	0.670805	1.41584	0.0243068	1
ENSG00000158315.11	RHBDL2	protein_coding	-0.145585	1.69757	0.484329	0.801082	-0.312624	1.69757	0.13963	0.429611	0.0976995	1.69757	0.637965	0.855735	0.5298	1.69757	0.0157624	0.0957625	-0.376673	1.69757	0.0777951	1	0.243284	1.69757	0.409457	0.999776	0.842423	1.69757	0.00740363	1
ENSG00000159079.19	CFAP298	protein_coding	0.247152	2.49939	0.146685	0.465111	0.19507	2.49939	0.248415	0.577045	-0.265862	2.49939	0.119618	0.388249	-0.280265	2.49939	0.101721	0.336125	0.278852	2.49939	0.10337	1	-0.513014	2.49939	0.0371881	0.999776	-0.475335	2.49939	0.0521808	1
ENSG00000160233.8	LRRC3	protein_coding	0.602086	2.00027	0.00207118	0.0240281	0.245793	2.00027	0.174652	0.484431	0.887518	2.00027	2.96511e-05	0.000580149	0.849442	2.00027	5.25937e-05	0.000910118	-0.339	2.00027	0.0652271	1	0.285432	2.00027	0.262279	0.999776	0.603649	2.00027	0.0225916	1
ENSG00000160256.13	FAM207A	protein_coding	-0.0440376	4.16803	0.567155	0.851517	-0.25626	4.16803	0.00232132	0.0236098	0.119495	4.16803	0.127786	0.402562	0.0723021	4.16803	0.350014	0.655976	-0.171635	4.16803	0.0324263	1	0.163532	4.16803	0.140012	0.999776	0.328562	4.16803	0.00508252	1
ENSG00000160336.17	ZNF761	protein_coding	-0.0278619	5.00049	0.739325	0.922908	-0.0653981	5.00049	0.436979	0.745852	0.0672245	5.00049	0.424435	0.717325	0.208068	5.00049	0.0185061	0.107923	-0.140788	5.00049	0.101085	1	0.0950864	5.00049	0.424355	0.999776	0.273466	5.00049	0.0275181	1
ENSG00000160401.15	CFAP157	protein_coding	0.25067	1.01414	0.26577	0.625796	0.332315	1.01414	0.143635	0.435921	-0.423279	1.01414	0.0657743	0.271625	-0.302643	1.01414	0.181412	0.464713	0.674569	1.01414	0.0050521	1	-0.673949	1.01414	0.0399309	0.999776	-0.634957	1.01414	0.0518838	1
ENSG00000160714.10	UBE2Q1	protein_coding	0.156108	6.29144	0.00940753	0.0770685	0.176786	6.29144	0.00381802	0.0350656	0.0775156	6.29144	0.175742	0.474479	0.00110949	6.29144	0.98426	0.994449	0.0346286	6.29144	0.539537	1	-0.0785922	6.29144	0.327564	0.999776	-0.175677	6.29144	0.0345073	1
ENSG00000160957.14	RECQL4	protein_coding	-0.0676847	4.98952	0.377674	0.72185	-0.114535	4.98952	0.140834	0.431621	0.12227	4.98952	0.116952	0.382793	0.110655	4.98952	0.154231	0.427875	-0.133304	4.98952	0.0887925	1	0.189955	4.98952	0.0865191	0.999776	0.22519	4.98952	0.0444343	1
ENSG00000160961.12	ZNF333	protein_coding	-0.191675	2.58811	0.182594	0.523333	-0.30313	2.58811	0.0396508	0.198193	0.334795	2.58811	0.0242436	0.142146	0.111607	2.58811	0.432519	0.722896	-0.256829	2.58811	0.0779582	1	0.52647	2.58811	0.0131821	0.999776	0.414738	2.58811	0.0460019	1
ENSG00000161692.18	DBF4B	protein_coding	0.615003	5.90226	7.19897e-12	4.39636e-10	0.608328	5.90226	9.16248e-12	4.9334e-10	0.759824	5.90226	5.79854e-14	4.35107e-12	0.767859	5.90226	4.53211e-14	3.27869e-12	-0.144235	5.90226	0.0111511	1	0.144821	5.90226	0.0633766	0.999776	0.159531	5.90226	0.042216	1
ENSG00000161888.11	SPC24	protein_coding	-0.221371	4.21565	0.0248546	0.154829	-0.400218	4.21565	0.000207879	0.00312306	-0.00957897	4.21565	0.918756	0.970708	-0.0984332	4.21565	0.299567	0.610075	-0.228777	4.21565	0.020802	1	0.211792	4.21565	0.119334	0.999776	0.301784	4.21565	0.030019	1
ENSG00000162004.19	CCDC78	protein_coding	-0.417025	1.35497	0.0914005	0.356336	0.0722396	1.35497	0.76387	0.917333	0.349145	1.35497	0.154239	0.442377	0.281017	1.35497	0.248272	0.556249	-0.390177	1.35497	0.113046	1	0.766169	1.35497	0.0312091	0.999776	0.208777	1.35497	0.5404	1
ENSG00000162194.12	LBHD1	protein_coding	-0.360504	0.812275	0.173462	0.507998	-0.415372	0.812275	0.11889	0.391225	0.335357	0.812275	0.204364	0.508495	0.710898	0.812275	0.0104224	0.0707956	-0.358677	0.812275	0.175575	1	0.695861	0.812275	0.0671519	0.999776	1.12627	0.812275	0.00468241	1
ENSG00000162415.7	ZSWIM5	protein_coding	-0.20198	0.722625	0.45232	0.778265	-0.779098	0.722625	0.00672058	0.0542686	0.0768986	0.722625	0.773749	0.914177	0.144374	0.722625	0.590137	0.827141	-0.51036	0.722625	0.0647775	1	0.278879	0.722625	0.462984	0.999776	0.923472	0.722625	0.0204861	1
ENSG00000162620.16	LRRIQ3	protein_coding	0.422405	1.44566	0.0367819	0.201017	0.572691	1.44566	0.00609446	0.0502481	-0.147971	1.44566	0.447723	0.734923	0.0192279	1.44566	0.920981	0.974079	0.415455	1.44566	0.0397342	1	-0.570376	1.44566	0.0454038	0.999776	-0.553463	1.44566	0.0516839	1
ENSG00000162869.16	PPP1R21	protein_coding	-0.0948662	4.77625	0.24902	0.607444	-0.0392397	4.77625	0.629864	0.860011	0.154582	4.77625	0.0656607	0.271564	0.133887	4.77625	0.108049	0.347274	-0.147223	4.77625	0.0787038	1	0.249448	4.77625	0.0374465	0.999776	0.173127	4.77625	0.140145	1
ENSG00000163082.10	SGPP2	protein_coding	0.619508	1.28543	0.00279557	0.0305478	0.654889	1.28543	0.00173651	0.0187	0.00274079	1.28543	0.988467	0.99453	0.224044	1.28543	0.243565	0.549527	0.332948	1.28543	0.0878668	1	-0.616767	1.28543	0.0282413	0.999776	-0.430845	1.28543	0.116722	1
ENSG00000163319.11	MRPS18C	protein_coding	-0.097562	2.01279	0.5536	0.84465	0.117201	2.01279	0.47736	0.772104	0.40094	2.01279	0.0205034	0.126638	0.134713	2.01279	0.414812	0.709475	-0.128374	2.01279	0.436838	1	0.498502	2.01279	0.0393969	0.999776	0.0175118	2.01279	0.939867	1
ENSG00000163512.14	AZI2	protein_coding	0.656702	5.02159	3.7712e-09	1.55103e-07	0.594792	5.02159	2.51304e-08	8.66785e-07	0.855988	5.02159	1.50784e-11	8.57706e-10	0.88922	5.02159	6.51336e-12	3.67536e-10	-0.138467	5.02159	0.0800044	1	0.199286	5.02159	0.0751059	0.999776	0.294428	5.02159	0.0109509	1
ENSG00000163611.11	SPICE1	protein_coding	-0.0621499	1.26242	0.779835	0.938183	-0.00586934	1.26242	0.978923	0.995292	-0.54988	1.26242	0.0190429	0.11999	-0.748359	1.26242	0.00216172	0.0212956	0.35021	1.26242	0.123486	1	-0.48773	1.26242	0.129047	0.999776	-0.74249	1.26242	0.0245386	1
ENSG00000163635.20	ATXN7	protein_coding	0.610208	5.59003	1.55168e-10	7.95983e-09	0.625057	5.59003	9.32851e-11	4.49138e-09	0.692162	5.59003	1.02531e-11	5.97686e-10	0.838374	5.59003	1.33648e-13	9.28754e-12	-0.146758	5.59003	0.0222693	1	0.0819544	5.59003	0.34618	0.999776	0.213317	5.59003	0.0191266	1
ENSG00000163659.13	TIPARP	protein_coding	-0.0953659	6.05251	0.101524	0.37929	-0.249641	6.05251	0.0001438	0.00229998	-0.277136	6.05251	3.92965e-05	0.000743424	-0.322048	6.05251	4.77621e-06	0.000106107	-0.0113757	6.05251	0.841144	1	-0.18177	6.05251	0.0304872	0.999776	-0.0724071	6.05251	0.370545	1
ENSG00000163702.20	IL17RC	protein_coding	0.596671	0.301159	0.0457797	0.233146	1.19547	0.301159	0.000271725	0.00394374	0.444949	0.301159	0.129862	0.405563	0.274787	0.301159	0.343006	0.650288	0.315338	0.301159	0.27782	1	-0.151722	0.301159	0.709179	0.999776	-0.92068	0.301159	0.0304374	1
ENSG00000163788.14	SNRK	protein_coding	0.0555919	3.66107	0.584971	0.861218	0.0594134	3.66107	0.559596	0.822487	0.378854	3.66107	0.00084283	0.0105781	0.274746	3.66107	0.0110893	0.074211	-0.174918	3.66107	0.0935975	1	0.323262	3.66107	0.031399	0.999776	0.215332	3.66107	0.141844	1
ENSG00000164008.16	C1orf50	protein_coding	-0.125481	0.903414	0.627121	0.87868	-0.332321	0.903414	0.204288	0.523778	0.677394	0.903414	0.0133461	0.0928827	0.877116	0.903414	0.00197698	0.0198604	-0.497029	0.903414	0.0623041	1	0.802875	0.903414	0.0349606	0.999776	1.20944	0.903414	0.0024561	1
ENSG00000164088.18	PPM1M	protein_coding	-0.142072	2.29126	0.315605	0.670638	-0.291056	2.29126	0.0458738	0.21774	0.063531	2.29126	0.651078	0.861933	0.122727	2.29126	0.384841	0.684437	-0.259059	2.29126	0.0733217	1	0.205603	2.29126	0.304677	0.999776	0.413783	2.29126	0.0448254	1
ENSG00000164308.17	ERAP2	protein_coding	2.81156	3.50445	9.26842e-18	1.08057e-15	3.02527	3.50445	1.49774e-18	1.80586e-16	3.22102	3.50445	3.11527e-19	4.10721e-17	3.34498	3.50445	1.20481e-19	1.57373e-17	-0.303496	3.50445	0.0345396	1	0.409459	3.50445	0.0429785	0.999776	0.319713	3.50445	0.108655	1
ENSG00000164379.7	FOXQ1	protein_coding	-0.251309	1.19905	0.256593	0.615842	0.17559	1.19905	0.425044	0.739113	-0.395775	1.19905	0.0791809	0.302384	-0.674983	1.19905	0.00441436	0.0370372	0.441821	1.19905	0.0516458	1	-0.144466	1.19905	0.641239	0.999776	-0.850573	1.19905	0.0100258	1
ENSG00000164463.12	CREBRF	protein_coding	0.599681	3.00534	2.53282e-05	0.000540553	0.927317	3.00534	2.18172e-08	7.54349e-07	0.508805	3.00534	0.000196163	0.00299813	0.544522	3.00534	8.78108e-05	0.00141248	0.348543	3.00534	0.0064055	1	-0.0908761	3.00534	0.58954	0.999776	-0.382796	3.00534	0.0295965	1
ENSG00000164976.9	MYORG	protein_coding	-0.68225	3.7696	3.21069e-07	1.00876e-05	-0.68503	3.7696	2.99551e-07	8.58894e-06	-0.436856	3.7696	0.000187008	0.00287376	-0.328929	3.7696	0.00300341	0.027247	-0.167455	3.7696	0.107861	1	0.245395	3.7696	0.0962808	0.999776	0.356101	3.7696	0.0188507	1
ENSG00000165028.12	NIPSNAP3B	protein_coding	-0.831447	1.48801	5.06522e-05	0.000996585	-0.452929	1.48801	0.0139566	0.0956125	0.00800597	1.48801	0.963213	0.985141	-0.000121518	1.48801	0.999441	0.999793	-0.504374	1.48801	0.00687235	1	0.839453	1.48801	0.00189632	0.999776	0.452808	1.48801	0.073799	1
ENSG00000165275.10	TRMT10B	protein_coding	-0.177034	3.31669	0.134591	0.445077	-0.0553933	3.31669	0.633051	0.861001	0.198093	3.31669	0.0958248	0.341178	0.134901	3.31669	0.249981	0.557283	-0.201207	3.31669	0.0909829	1	0.375128	3.31669	0.0288001	0.999776	0.190294	3.31669	0.251156	1
ENSG00000165355.7	FBXO33	protein_coding	-0.0800894	4.33759	0.336849	0.689044	-0.154478	4.33759	0.070267	0.283525	0.21051	4.33759	0.0161343	0.106458	-0.0130958	4.33759	0.87413	0.958511	-0.194514	4.33759	0.0250754	1	0.290599	4.33759	0.0185614	0.999776	0.141382	4.33759	0.232868	1
ENSG00000165568.18	AKR1E2	protein_coding	-0.134805	3.35196	0.250825	0.609331	-0.285455	3.35196	0.0195748	0.121809	0.0773527	3.35196	0.506316	0.778849	0.0815804	3.35196	0.483569	0.759042	-0.237944	3.35196	0.0481502	1	0.212157	3.35196	0.202612	0.999776	0.367036	3.35196	0.032286	1
ENSG00000165646.14	SLC18A2	protein_coding	0.648056	0.0351024	0.0360841	0.198897	-0.348927	0.0351024	0.244893	0.573205	-0.423668	0.0351024	0.160489	0.45091	0.142856	0.0351024	0.630303	0.849195	0.182281	0.0351024	0.539697	1	-1.07172	0.0351024	0.0156962	0.999776	0.491783	0.0351024	0.246457	1
ENSG00000165714.11	BORCS5	protein_coding	-0.360176	3.32237	0.00260307	0.0290518	-0.177343	3.32237	0.113321	0.380988	-0.513393	3.32237	6.49133e-05	0.00115769	-0.562704	3.32237	1.94106e-05	0.000375453	0.197657	3.32237	0.0792767	1	-0.153217	3.32237	0.326074	0.999776	-0.385361	3.32237	0.0182681	1
ENSG00000165810.17	BTNL9	protein_coding	0.104092	0.785032	0.682684	0.902589	-0.375696	0.785032	0.14762	0.442045	0.098956	0.785032	0.697505	0.88335	0.427771	0.785032	0.101179	0.334741	-0.0333247	0.785032	0.895723	1	-0.00513639	0.785032	0.988601	0.999776	0.803467	0.785032	0.0326062	1
ENSG00000165891.16	E2F7	protein_coding	-0.00640127	5.14753	0.92554	0.979386	-0.137479	5.14753	0.0529804	0.238487	-0.205228	5.14753	0.00550081	0.0478716	-0.215571	5.14753	0.00377997	0.0327376	0.0665407	5.14753	0.335617	1	-0.198827	5.14753	0.0481808	0.999776	-0.0780913	5.14753	0.422987	1
ENSG00000165959.12	CLMN	protein_coding	0.0889521	4.94672	0.161688	0.489346	0.097846	4.94672	0.125174	0.402447	0.268936	4.94672	0.000181774	0.00281367	0.215773	4.94672	0.00171001	0.0174679	-0.164979	4.94672	0.0128235	1	0.179984	4.94672	0.049413	0.999776	0.117928	4.94672	0.18857	1
ENSG00000166169.17	POLL	protein_coding	-0.013002	3.49709	0.909673	0.972583	-0.194617	3.49709	0.0982007	0.349739	0.0890583	3.49709	0.439699	0.728541	0.183088	3.49709	0.118695	0.366058	-0.206787	3.49709	0.0798948	1	0.10206	3.49709	0.530404	0.999776	0.377705	3.49709	0.0263868	1
ENSG00000166189.8	HPS6	protein_coding	-0.24235	4.0841	0.0389516	0.20909	-0.139934	4.0841	0.220554	0.543412	0.181885	4.0841	0.114793	0.378804	0.029597	4.0841	0.79275	0.926921	-0.300396	4.0841	0.0121458	1	0.424236	4.0841	0.0122523	0.999776	0.169531	4.0841	0.292124	1
ENSG00000166272.18	WBP1L	protein_coding	-0.207972	5.61694	0.00096453	0.0127403	-0.11669	5.61694	0.0469232	0.221091	-0.0344306	5.61694	0.543697	0.803202	-0.172365	5.61694	0.00481081	0.0396646	-0.0434097	5.61694	0.444871	1	0.173542	5.61694	0.0373819	0.999776	-0.0556748	5.61694	0.487963	1
ENSG00000166343.10	MSS51	protein_coding	-0.125429	0.459781	0.667118	0.89646	-0.113873	0.459781	0.696092	0.887484	0.505172	0.459781	0.0914546	0.331362	0.808306	0.459781	0.00938848	0.0650827	-0.600965	0.459781	0.0470137	1	0.630601	0.459781	0.133975	0.999776	0.922179	0.459781	0.0322396	1
ENSG00000166436.17	TRIM66	protein_coding	-0.0822043	4.35546	0.357673	0.70574	0.048552	4.35546	0.584955	0.834881	0.179162	4.35546	0.0514718	0.233702	0.312104	4.35546	0.00146101	0.0153809	-0.195577	4.35546	0.0346934	1	0.261366	4.35546	0.0450183	0.999776	0.263552	4.35546	0.0433835	1
ENSG00000166483.12	WEE1	protein_coding	0.0407445	5.47747	0.530557	0.831064	-0.0340287	5.47747	0.60001	0.843677	-0.183938	5.47747	0.00802129	0.0636425	-0.164968	5.47747	0.0160641	0.0970933	0.157159	5.47747	0.0211863	1	-0.224682	5.47747	0.0199463	0.999776	-0.130939	5.47747	0.16049	1
ENSG00000166704.12	ZNF606	protein_coding	-0.27821	2.71044	0.0489504	0.241912	-0.00884439	2.71044	0.948161	0.985102	0.151406	2.71044	0.271314	0.583921	0.256488	2.71044	0.0679825	0.260393	-0.205629	2.71044	0.138938	1	0.429616	2.71044	0.0327219	0.999776	0.265332	2.71044	0.175469	1
ENSG00000166793.13	YPEL4	protein_coding	0.623539	0.393164	0.0231704	0.147468	0.820773	0.393164	0.003811	0.0350468	0.192006	0.393164	0.464323	0.746377	-0.0737236	0.393164	0.777783	0.919466	0.360384	0.393164	0.175067	1	-0.431533	0.393164	0.248529	0.999776	-0.894497	0.393164	0.0214394	1
ENSG00000166965.12	RCCD1	protein_coding	-0.160733	5.19034	0.0309677	0.178929	-0.281772	5.19034	0.000464767	0.00622646	-0.0475076	5.19034	0.506272	0.778849	-0.0563281	5.19034	0.431456	0.722388	-0.0165946	5.19034	0.81573	1	0.113226	5.19034	0.266352	0.999776	0.225444	5.19034	0.032254	1
ENSG00000166971.17	AKTIP	protein_coding	-0.0307083	4.24059	0.721478	0.915736	-0.130116	4.24059	0.138768	0.427985	-0.410361	4.24059	5.34933e-05	0.000985017	-0.241927	4.24059	0.00862652	0.0610608	0.148969	4.24059	0.0921477	1	-0.379653	4.24059	0.00404697	0.999776	-0.111811	4.24059	0.361998	1
ENSG00000167065.14	DUSP18	protein_coding	-0.146519	1.92281	0.428215	0.760015	-0.488791	1.92281	0.0124178	0.0875452	-0.0197059	1.92281	0.914638	0.969319	0.136721	1.92281	0.459394	0.742515	-0.419355	1.92281	0.0294402	1	0.126813	1.92281	0.626469	0.999776	0.625512	1.92281	0.0222737	1
ENSG00000167384.11	ZNF180	protein_coding	0.00159469	4.39646	0.983256	0.994963	-0.107127	4.39646	0.166403	0.470619	-0.315984	4.39646	0.000273786	0.00399824	-0.279093	4.39646	0.000984528	0.0111288	0.202211	4.39646	0.0123537	1	-0.317579	4.39646	0.00608551	0.999776	-0.171966	4.39646	0.118125	1
ENSG00000167524.16	RSKR	protein_coding	-0.325892	3.29509	0.0108505	0.0856568	-0.284459	3.29509	0.0241247	0.140515	0.0665983	3.29509	0.579985	0.825578	0.111604	3.29509	0.35627	0.661397	-0.221369	3.29509	0.073746	1	0.39249	3.29509	0.0274451	0.999776	0.396064	3.29509	0.0261883	1
ENSG00000167670.16	CHAF1A	protein_coding	0.0229763	5.57297	0.715363	0.914099	-0.00958119	5.57297	0.879008	0.961327	-0.173411	5.57297	0.00987046	0.0743023	-0.14265	5.57297	0.03039	0.153275	0.0833727	5.57297	0.192498	1	-0.196387	5.57297	0.0346616	0.999776	-0.133068	5.57297	0.143086	1
ENSG00000167693.17	NXN	protein_coding	-0.274904	5.09384	0.000130099	0.00228272	-0.254788	5.09384	0.000309181	0.00438353	-0.0612056	5.09384	0.327647	0.639385	-0.176727	5.09384	0.00781534	0.0571249	-0.0737455	5.09384	0.240163	1	0.213699	5.09384	0.0206652	0.999776	0.0780607	5.09384	0.376541	1
ENSG00000167785.9	ZNF558	protein_coding	-0.194759	3.81605	0.0373357	0.202965	-0.0909725	3.81605	0.314948	0.645969	0.115683	3.81605	0.203964	0.508072	0.173792	3.81605	0.0610386	0.243516	-0.161625	3.81605	0.0801564	1	0.310441	3.81605	0.0202266	0.999776	0.264765	3.81605	0.0446943	1
ENSG00000167996.16	FTH1	protein_coding	0.0607671	8.00757	0.4013	0.739604	0.0638373	8.00757	0.378269	0.704733	-0.112437	8.00757	0.126415	0.400227	-0.211994	8.00757	0.00619645	0.0485091	0.0791823	8.00757	0.276354	1	-0.173204	8.00757	0.0973015	0.999776	-0.275831	8.00757	0.0109474	1
ENSG00000168026.19	TTC21A	protein_coding	0.129725	1.371	0.539492	0.835785	-0.0784029	1.371	0.710122	0.893834	0.734364	1.371	0.00159858	0.0175632	0.662156	1.371	0.00382007	0.032952	-0.345531	1.371	0.109635	1	0.604639	1.371	0.0505781	0.999776	0.740559	1.371	0.0185789	1
ENSG00000168092.14	PAFAH1B2	protein_coding	-0.0171916	6.98254	0.708363	0.912258	-0.0319233	6.98254	0.488744	0.779768	-0.0476847	6.98254	0.303799	0.615849	-0.166736	6.98254	0.00109363	0.0121098	0.0820163	6.98254	0.082715	1	-0.0304931	6.98254	0.639226	0.999776	-0.134813	6.98254	0.0457905	1
ENSG00000168237.18	GLYCTK	protein_coding	-0.435617	1.11293	0.071898	0.309227	-0.550931	1.11293	0.0253075	0.146077	-0.0665967	1.11293	0.776582	0.915913	0.187393	1.11293	0.427048	0.718901	-0.22024	1.11293	0.351683	1	0.36902	1.11293	0.271439	0.999776	0.738324	1.11293	0.0332181	1
ENSG00000168280.18	KIF5C	protein_coding	-0.0787351	0.817424	0.733445	0.920533	-0.00897648	0.817424	0.968995	0.991198	-0.137913	0.817424	0.551759	0.80844	0.710808	0.817424	0.00449804	0.0375244	-0.459816	0.817424	0.0548029	1	-0.0591774	0.817424	0.856263	0.999776	0.719784	0.817424	0.0348864	1
ENSG00000168395.16	ING5	protein_coding	-0.129202	4.76956	0.0747184	0.317008	-0.139981	4.76956	0.0547218	0.243528	0.0795671	4.76956	0.263368	0.574861	-0.031394	4.76956	0.655714	0.862565	-0.100388	4.76956	0.161111	1	0.208769	4.76956	0.0435634	0.999776	0.108587	4.76956	0.28005	1
ENSG00000168496.4	FEN1	protein_coding	-0.130207	6.90988	0.00489368	0.047252	-0.185573	6.90988	0.00016969	0.00265096	-0.00390127	6.90988	0.927339	0.973627	-0.0547517	6.90988	0.207552	0.503602	-0.0708178	6.90988	0.106531	1	0.126306	6.90988	0.0447448	0.999776	0.130821	6.90988	0.0381506	1
ENSG00000168646.13	AXIN2	protein_coding	-0.648807	1.5561	0.00433923	0.0433831	-0.494265	1.5561	0.0249521	0.144321	-0.0290619	1.5561	0.889856	0.960336	-0.183281	1.5561	0.385835	0.685082	-0.10406	1.5561	0.620749	1	0.619745	1.5561	0.0446708	0.999776	0.310984	1.5561	0.299653	1
ENSG00000168676.11	KCTD19	protein_coding	-1.26974	0.0526353	0.00055777	0.00804618	-0.694883	0.0526353	0.0410112	0.201935	-0.123733	0.0526353	0.705032	0.886758	-0.423186	0.0526353	0.201928	0.496493	-0.30199	0.0526353	0.358811	1	1.146	0.0526353	0.018721	0.999776	0.271697	0.0526353	0.557468	1
ENSG00000168769.14	TET2	protein_coding	0.29361	4.87878	0.00184384	0.0218214	0.376348	4.87878	0.000144893	0.00231485	0.115691	4.87878	0.183934	0.485885	0.0706895	4.87878	0.411888	0.707046	0.152839	4.87878	0.0828983	1	-0.177919	4.87878	0.149711	0.999776	-0.305659	4.87878	0.0169654	1
ENSG00000168916.16	ZNF608	protein_coding	-0.307167	1.65717	0.116226	0.409788	0.224647	1.65717	0.245453	0.573527	0.577302	1.65717	0.00513865	0.0453919	0.423412	1.65717	0.0338287	0.165129	-0.290636	1.65717	0.136253	1	0.884469	1.65717	0.00273385	0.999776	0.198765	1.65717	0.463907	1
ENSG00000168955.4	TM4SF20	protein_coding	0.253364	5.26695	0.00373987	0.0385097	0.494758	5.26695	1.36442e-06	3.38275e-05	0.496813	5.26695	1.27683e-06	3.50432e-05	0.52044	5.26695	5.98169e-07	1.60425e-05	-0.13084	5.26695	0.112267	1	0.243449	5.26695	0.0399154	0.999776	0.0256821	5.26695	0.82136	1
ENSG00000168961.17	LGALS9	protein_coding	2.61684	1.80143	6.23743e-10	2.93305e-08	2.90745	1.80143	6.87489e-11	3.34428e-09	3.50261	1.80143	1.13142e-12	7.45839e-11	3.61689	1.80143	5.44605e-13	3.49216e-11	-0.611716	1.80143	0.036157	1	0.885765	1.80143	0.0322687	0.999776	0.70944	1.80143	0.0816092	1
ENSG00000169249.13	ZRSR2	protein_coding	0.301965	3.65649	0.00883064	0.0739311	0.241244	3.65649	0.0323322	0.174956	0.485198	3.65649	0.000109349	0.00182988	0.588629	3.65649	8.41575e-06	0.000175883	-0.127462	3.65649	0.243098	1	0.183233	3.65649	0.235609	0.999776	0.347385	3.65649	0.0295604	1
ENSG00000169330.9	MINAR1	protein_coding	0.152171	2.08569	0.321482	0.674672	0.313772	2.08569	0.0470709	0.221417	-0.2413	2.08569	0.121044	0.390212	-0.21348	2.08569	0.168064	0.447083	0.397744	2.08569	0.0137347	1	-0.393471	2.08569	0.0759649	0.999776	-0.527252	2.08569	0.0200612	1
ENSG00000169629.12	RGPD8	protein_coding	-0.168263	2.78752	0.259731	0.6194	-0.292433	2.78752	0.0557166	0.246162	0.155046	2.78752	0.298153	0.610912	0.19074	2.78752	0.202943	0.49763	-0.271593	2.78752	0.0742229	1	0.323308	2.78752	0.129536	0.999776	0.483173	2.78752	0.0272152	1
ENSG00000169696.16	ASPSCR1	protein_coding	-0.145893	3.81549	0.204061	0.551263	-0.185548	3.81549	0.109523	0.37501	0.319952	3.81549	0.00827103	0.0650387	0.23811	3.81549	0.0430888	0.1947	-0.404063	3.81549	0.00127661	1	0.465845	3.81549	0.00675248	0.999776	0.423658	3.81549	0.0127123	1
ENSG00000169738.8	DCXR	protein_coding	-0.192233	4.00305	0.080613	0.331354	-0.154684	4.00305	0.155533	0.453642	0.178192	4.00305	0.103937	0.358783	-0.00635541	4.00305	0.952547	0.987097	-0.163821	4.00305	0.133437	1	0.370425	4.00305	0.0200439	0.999776	0.148329	4.00305	0.330488	1
ENSG00000169750.9	RAC3	protein_coding	0.0215657	2.89984	0.849422	0.955991	-0.226564	2.89984	0.0543243	0.24244	0.361179	2.89984	0.00347775	0.0330685	0.219332	2.89984	0.0619249	0.246008	-0.207919	2.89984	0.0758116	1	0.339613	2.89984	0.0422504	0.999776	0.445895	2.89984	0.0093885	1
ENSG00000169783.13	LINGO1	protein_coding	0.413741	1.75343	0.058952	0.272171	0.505064	1.75343	0.0232449	0.136746	0.185396	1.75343	0.384353	0.688528	-0.24282	1.75343	0.257004	0.564988	0.183866	1.75343	0.388234	1	-0.228345	1.75343	0.447887	0.999776	-0.747885	1.75343	0.0180005	1
ENSG00000170085.18	SIMC1	protein_coding	-0.133236	4.43825	0.105946	0.38768	-0.109126	4.43825	0.181883	0.494188	0.121843	4.43825	0.137699	0.418297	0.0785578	4.43825	0.332561	0.642802	-0.153809	4.43825	0.0641131	1	0.255079	4.43825	0.0318828	0.999776	0.187684	4.43825	0.107258	1
ENSG00000170271.11	FAXDC2	protein_coding	-0.204761	1.92847	0.288554	0.649223	-0.217045	1.92847	0.261234	0.591529	0.229515	1.92847	0.235485	0.544032	0.46567	1.92847	0.0206222	0.116321	-0.222392	1.92847	0.24995	1	0.434276	1.92847	0.116212	0.999776	0.682715	1.92847	0.0167966	1
ENSG00000170293.9	CMTM8	protein_coding	-0.0119746	2.3154	0.941917	0.984108	-0.316499	2.3154	0.0626492	0.265164	0.125109	2.3154	0.449014	0.735839	0.237629	2.3154	0.156213	0.430505	-0.189675	2.3154	0.254417	1	0.137083	2.3154	0.556628	0.999776	0.554128	2.3154	0.0234045	1
ENSG00000170571.12	EMB	protein_coding	0.201943	4.26747	0.0302155	0.175918	0.085874	4.26747	0.338783	0.668247	-0.0849008	4.26747	0.34419	0.655969	0.00603585	4.26747	0.94592	0.985106	0.218584	4.26747	0.0198655	1	-0.286844	4.26747	0.0295593	0.999776	-0.0798381	4.26747	0.527377	1
ENSG00000170629.14	DPY19L2P2	transcribed_unprocessed_pseudogene	-0.216154	1.89861	0.220436	0.572475	-0.13694	1.89861	0.433594	0.743401	-0.61492	1.89861	0.00140111	0.0158377	-0.696203	1.89861	0.000411809	0.00533461	0.262216	1.89861	0.139771	1	-0.398766	1.89861	0.11346	0.999776	-0.559262	1.89861	0.0298685	1
ENSG00000170681.7	CAVIN4	protein_coding	-0.779943	0.854105	0.00264559	0.029441	-0.340221	0.854105	0.159323	0.459156	-0.058444	0.854105	0.805434	0.926118	-0.0537042	0.854105	0.820918	0.937935	-0.384448	0.854105	0.113612	1	0.721499	0.854105	0.0390662	0.999776	0.286517	0.854105	0.396194	1
ENSG00000170906.16	NDUFA3	protein_coding	0.0649403	4.39389	0.541238	0.836892	-0.108912	4.39389	0.308659	0.639849	0.201414	4.39389	0.0657978	0.271625	0.203408	4.39389	0.0633326	0.249371	-0.108249	4.39389	0.311556	1	0.136474	4.39389	0.366017	0.999776	0.31232	4.39389	0.0450003	1
ENSG00000171121.16	KCNMB3	protein_coding	-0.775424	1.13594	0.00268056	0.0296972	0.0958569	1.13594	0.685249	0.883721	0.386952	1.13594	0.109951	0.370185	0.448223	1.13594	0.0662638	0.256757	-0.533933	1.13594	0.0307754	1	1.16238	1.13594	0.00162038	0.999776	0.352366	1.13594	0.296444	1
ENSG00000171150.9	SOCS5	protein_coding	0.110625	6.12356	0.0667777	0.295295	0.0559146	6.12356	0.342529	0.671899	-0.050845	6.12356	0.387361	0.690516	-0.160793	6.12356	0.00992451	0.0679966	0.114638	6.12356	0.0580502	1	-0.16147	6.12356	0.0590003	0.999776	-0.216707	6.12356	0.0134831	1
ENSG00000171163.16	ZNF692	protein_coding	-0.173952	4.02509	0.038768	0.208263	-0.143674	4.02509	0.0838575	0.317593	0.0877466	4.02509	0.282402	0.595849	-0.00465786	4.02509	0.953985	0.987348	-0.198864	4.02509	0.0195465	1	0.261698	4.02509	0.0287224	0.999776	0.139016	4.02509	0.229809	1
ENSG00000171224.9	FAM241B	protein_coding	-0.103957	3.10073	0.440999	0.769757	-0.0537574	3.10073	0.68907	0.885674	-0.352283	3.10073	0.0134192	0.0932538	-0.456296	3.10073	0.00198673	0.0198941	0.189481	3.10073	0.16565	1	-0.248326	3.10073	0.197741	0.999776	-0.402539	3.10073	0.0416251	1
ENSG00000171466.10	ZNF562	protein_coding	-0.159733	5.05764	0.0224345	0.144379	-0.120972	5.05764	0.0775115	0.301643	0.0773261	5.05764	0.250773	0.56158	-0.00907996	5.05764	0.891368	0.963226	-0.132174	5.05764	0.0551006	1	0.237059	5.05764	0.0171067	0.999776	0.111892	5.05764	0.240226	1
ENSG00000171574.18	ZNF584	protein_coding	-0.0979167	4.10868	0.241656	0.59913	-0.281959	4.10868	0.00191035	0.020217	-0.0888573	4.10868	0.286883	0.599379	-0.0373524	4.10868	0.651453	0.860641	-0.040234	4.10868	0.626654	1	0.00905936	4.10868	0.938128	0.999776	0.244606	4.10868	0.0439817	1
ENSG00000171763.20	SPATA5L1	protein_coding	0.025961	3.43178	0.812739	0.946312	0.0522016	3.43178	0.634392	0.861578	0.35059	3.43178	0.00330652	0.0318767	0.224489	3.43178	0.0485076	0.20965	-0.208627	3.43178	0.0653957	1	0.324629	3.43178	0.0440023	0.999776	0.172287	3.43178	0.271646	1
ENSG00000171962.18	DRC3	protein_coding	-0.351254	2.03393	0.0502049	0.245661	-0.39131	2.03393	0.0305201	0.167985	0.08512	2.03393	0.62304	0.848162	0.255562	2.03393	0.147252	0.415856	-0.251492	2.03393	0.153546	1	0.436374	2.03393	0.0828592	0.999776	0.646872	2.03393	0.0127586	1
ENSG00000172432.19	GTPBP2	protein_coding	0.968965	5.3331	2.22033e-14	1.76962e-12	0.961655	5.3331	2.65439e-14	1.98124e-12	1.13041	5.3331	5.55259e-16	5.22203e-14	1.16248	5.3331	2.81333e-16	2.54408e-14	-0.146342	5.3331	0.0321343	1	0.16144	5.3331	0.0891529	0.999776	0.200829	5.3331	0.0371251	1
ENSG00000172493.23	AFF1	protein_coding	0.460253	6.45587	1.43681e-09	6.33407e-08	0.412219	6.45587	1.24421e-08	4.45483e-07	0.273216	6.45587	1.19341e-05	0.000254312	0.374741	6.45587	7.27565e-08	2.29614e-06	0.043429	6.45587	0.400018	1	-0.187037	6.45587	0.0149263	0.999776	-0.0374777	6.45587	0.606026	1
ENSG00000172965.17	MIR4435-2HG	lncRNA	0.376327	5.40476	1.16836e-05	0.000270197	0.226733	5.40476	0.00317744	0.0304009	0.152407	5.40476	0.0381744	0.192537	0.225644	5.40476	0.00330343	0.0295133	0.0538618	5.40476	0.447329	1	-0.22392	5.40476	0.0317986	0.999776	-0.00108818	5.40476	0.99129	1
ENSG00000172986.13	GXYLT2	protein_coding	-0.209538	1.80293	0.202374	0.548595	0.174671	1.80293	0.285643	0.616165	-0.00804305	1.80293	0.960352	0.984685	-0.386354	1.80293	0.0232076	0.125647	0.178327	1.80293	0.2759	1	0.201495	1.80293	0.382043	0.999776	-0.561024	1.80293	0.0200753	1
ENSG00000173040.13	EVC2	protein_coding	-0.338458	2.65427	0.0295332	0.173466	-0.113402	2.65427	0.447472	0.752268	0.165587	2.65427	0.270315	0.582899	0.0338777	2.65427	0.819575	0.937236	-0.25013	2.65427	0.100753	1	0.504045	2.65427	0.0225432	0.999776	0.14728	2.65427	0.485041	1
ENSG00000173276.14	ZBTB21	protein_coding	-0.0495606	4.64048	0.568016	0.851903	-0.165314	4.64048	0.0646284	0.269658	-0.379233	4.64048	0.000150603	0.00240062	-0.261725	4.64048	0.00513007	0.0416638	0.103366	4.64048	0.238558	1	-0.329672	4.64048	0.0114306	0.999776	-0.0964112	4.64048	0.433499	1
ENSG00000173436.15	MICOS10	protein_coding	-0.474878	1.53179	0.0106712	0.0845719	-0.21789	1.53179	0.218261	0.541221	0.0454503	1.53179	0.794514	0.922422	-0.498066	1.53179	0.00775407	0.0567653	-0.129568	1.53179	0.459873	1	0.520329	1.53179	0.0427075	0.999776	-0.280177	1.53179	0.261763	1
ENSG00000173698.18	ADGRG2	protein_coding	0.0451702	4.73726	0.53228	0.831524	0.131071	4.73726	0.077638	0.301885	0.0425273	4.73726	0.556372	0.812102	-0.0798343	4.73726	0.273452	0.583587	0.061534	4.73726	0.396403	1	-0.00264286	4.73726	0.979309	0.999776	-0.210906	4.73726	0.0464919	1
ENSG00000173757.10	STAT5B	protein_coding	-0.0514194	6.28319	0.295246	0.654771	-0.0880682	6.28319	0.0787518	0.304688	0.0152904	6.28319	0.753311	0.90581	0.0597305	6.28319	0.225721	0.527716	-0.133306	6.28319	0.0101874	1	0.0667098	6.28319	0.336151	0.999776	0.147799	6.28319	0.0391802	1
ENSG00000174238.15	PITPNA	protein_coding	-0.0669861	7.00456	0.135401	0.446462	-0.0356129	7.00456	0.420151	0.734821	0.0721879	7.00456	0.108783	0.368275	0.0494953	7.00456	0.265286	0.574688	-0.0969977	7.00456	0.0344538	1	0.139174	7.00456	0.0321161	0.999776	0.0851082	7.00456	0.178008	1
ENSG00000174428.18	GTF2IRD2B	protein_coding	-0.170456	1.80685	0.32047	0.674153	0.0620097	1.80685	0.715537	0.896435	0.580283	1.80685	0.00192061	0.020418	0.549619	1.80685	0.0030396	0.0274869	-0.455074	1.80685	0.0118785	1	0.750739	1.80685	0.00401111	0.999776	0.48761	1.80685	0.0506487	1
ENSG00000174529.7	TMEM81	protein_coding	0.539465	1.61383	0.0129901	0.0976298	0.218724	1.61383	0.289704	0.619168	-0.154218	1.61383	0.452906	0.737607	-0.00594287	1.61383	0.976799	0.992428	0.27485	1.61383	0.186057	1	-0.693683	1.61383	0.0225685	0.999776	-0.224667	1.61383	0.439562	1
ENSG00000174547.13	MRPL11	protein_coding	0.0218836	5.56196	0.695984	0.9076	-0.0835282	5.56196	0.143509	0.435921	0.177749	5.56196	0.00349751	0.0332028	0.10729	5.56196	0.063586	0.249722	-0.049209	5.56196	0.382404	1	0.155865	5.56196	0.0571356	0.999776	0.190818	5.56196	0.0219424	1
ENSG00000175104.15	TRAF6	protein_coding	0.192478	4.73937	0.0207389	0.135876	0.0590327	4.73937	0.457095	0.758122	-0.0418796	4.73937	0.596833	0.835436	0.0268812	4.73937	0.733809	0.901414	0.0735097	4.73937	0.355843	1	-0.234357	4.73937	0.0437231	0.999776	-0.0321515	4.73937	0.773578	1
ENSG00000176225.15	RTTN	protein_coding	-0.00339058	5.47884	0.955274	0.987401	0.000344457	5.47884	0.995454	0.998426	-0.164194	5.47884	0.0108502	0.0798035	-0.183575	5.47884	0.0049814	0.0407614	0.0929787	5.47884	0.132452	1	-0.160803	5.47884	0.0686206	0.999776	-0.183919	5.47884	0.0390809	1
ENSG00000176261.16	ZBTB8OS	protein_coding	-0.154355	4.09357	0.102034	0.37991	-0.0223261	4.09357	0.808306	0.935335	0.117181	4.09357	0.209571	0.514033	-0.00919097	4.09357	0.920405	0.973849	-0.0575928	4.09357	0.532728	1	0.271536	4.09357	0.0447639	0.999776	0.0131352	4.09357	0.919568	1
ENSG00000176595.4	KBTBD11	protein_coding	-0.555313	3.39408	1.29456e-05	0.00029408	-0.692201	3.39408	4.2592e-07	1.17813e-05	-0.40686	3.39408	0.000567274	0.00752118	-0.306912	3.39408	0.00648525	0.0500205	-0.0613881	3.39408	0.559209	1	0.148453	3.39408	0.320991	0.999776	0.38529	3.39408	0.0142502	1
ENSG00000176624.12	MEX3C	protein_coding	-0.169556	5.02214	0.0308749	0.178679	-0.201782	5.02214	0.0115641	0.0827258	-0.276513	5.02214	0.000954004	0.0115719	-0.427783	5.02214	4.47332e-06	0.000100008	0.123816	5.02214	0.107617	1	-0.106957	5.02214	0.318158	0.999776	-0.226001	5.02214	0.0409228	1
ENSG00000176714.10	CCDC121	protein_coding	0.167228	3.0613	0.187936	0.530402	0.14913	3.0613	0.238725	0.56571	-0.354977	3.0613	0.0080121	0.0636053	-0.24568	3.0613	0.057552	0.235057	0.258689	3.0613	0.0463205	1	-0.522206	3.0613	0.00606443	0.999776	-0.39481	3.0613	0.0325593	1
ENSG00000176920.13	FUT2	protein_coding	-0.623066	0.785205	0.013013	0.09775	-0.418075	0.785205	0.0853539	0.321275	0.0617435	0.785205	0.793813	0.922177	0.367248	0.785205	0.12828	0.38267	-0.623167	0.785205	0.0129999	1	0.68481	0.785205	0.0483485	0.999776	0.785322	0.785205	0.025151	1
ENSG00000177042.16	TMEM80	protein_coding	-0.197953	3.26841	0.0803788	0.331244	-0.0873494	3.26841	0.429446	0.741476	0.174107	3.26841	0.121646	0.391006	0.115762	3.26841	0.297203	0.60807	-0.235048	3.26841	0.0401185	1	0.372061	3.26841	0.0228823	0.999776	0.203111	3.26841	0.198379	1
ENSG00000177565.18	TBL1XR1	protein_coding	-0.100933	6.36032	0.077839	0.324586	-0.0775243	6.36032	0.170415	0.477182	-0.201742	6.36032	0.00109214	0.0128927	-0.240222	6.36032	0.000175166	0.00258751	0.12169	6.36032	0.0358274	1	-0.100809	6.36032	0.206237	0.999776	-0.162697	6.36032	0.0462804	1
ENSG00000177666.17	PNPLA2	protein_coding	0.0230158	4.10432	0.822964	0.949036	0.0944751	4.10432	0.362057	0.690208	-0.197235	4.10432	0.0636309	0.2666	-0.250404	4.10432	0.0208503	0.117138	0.0786665	4.10432	0.446777	1	-0.220251	4.10432	0.138186	0.999776	-0.344879	4.10432	0.0240717	1
ENSG00000177675.9	CD163L1	protein_coding	0.159749	0.44757	0.498173	0.810206	-0.255675	0.44757	0.281592	0.613217	0.130618	0.44757	0.579128	0.82516	0.509454	0.44757	0.0375545	0.177541	-0.193384	0.44757	0.41318	1	-0.029131	0.44757	0.930095	0.999776	0.765128	0.44757	0.0279835	1
ENSG00000177932.7	ZNF354C	protein_coding	0.120206	2.38959	0.433164	0.763483	0.00724154	2.38959	0.962116	0.989471	-0.353568	2.38959	0.0270735	0.153322	-0.0765046	2.38959	0.61665	0.840227	0.264987	2.38959	0.0909659	1	-0.473774	2.38959	0.0353759	0.999776	-0.0837462	2.38959	0.698118	1
ENSG00000178028.14	DMAP1	protein_coding	0.0211702	4.45561	0.801506	0.945736	0.047029	4.45561	0.577433	0.83196	0.184673	4.45561	0.035613	0.183758	0.334272	4.45561	0.000449182	0.00574489	-0.175114	4.45561	0.0454215	1	0.163503	4.45561	0.177134	0.999776	0.287243	4.45561	0.0219115	1
ENSG00000178202.13	POGLUT3	protein_coding	0.0720839	5.95965	0.220655	0.572728	0.028041	5.95965	0.62955	0.85995	-0.0981036	5.95965	0.0995204	0.348457	-0.0316149	5.95965	0.58678	0.825635	0.0725073	5.95965	0.218033	1	-0.170188	5.95965	0.0460011	0.999776	-0.0596559	5.95965	0.469319	1
ENSG00000178449.9	COX14	protein_coding	-0.00716664	3.88234	0.940686	0.983739	-0.0404809	3.88234	0.674779	0.879827	0.0675015	3.88234	0.485445	0.763112	0.23899	3.88234	0.0187681	0.108955	-0.0653276	3.88234	0.499481	1	0.0746682	3.88234	0.584638	0.999776	0.279471	3.88234	0.0482759	1
ENSG00000178773.15	CPNE7	protein_coding	0.099818	5.33409	0.199223	0.544975	0.0609487	5.33409	0.428531	0.741476	0.228358	5.33409	0.00566792	0.0491441	0.297833	5.33409	0.000554169	0.00686007	-0.224342	5.33409	0.00644675	1	0.12854	5.33409	0.241157	0.999776	0.236884	5.33409	0.036023	1
ENSG00000179163.12	FUCA1	protein_coding	-0.126565	3.55978	0.202507	0.548639	-0.132843	3.55978	0.181689	0.493834	0.0578948	3.55978	0.55502	0.811112	0.150585	3.55978	0.131878	0.389124	-0.17962	3.55978	0.0748544	1	0.18446	3.55978	0.189474	0.999776	0.283428	3.55978	0.0484446	1
ENSG00000179240.13	GVQW3	protein_coding	-0.232974	3.0159	0.0601954	0.275886	-0.23614	3.0159	0.0570147	0.249604	-0.609652	3.0159	2.26446e-05	0.000455053	-0.294394	3.0159	0.0197865	0.113007	0.172056	3.0159	0.158766	1	-0.376678	3.0159	0.0333776	0.999776	-0.0582541	3.0159	0.731163	1
ENSG00000179262.10	RAD23A	protein_coding	0.0288168	5.8143	0.667869	0.897084	-0.04229	5.8143	0.529742	0.806518	0.129877	5.8143	0.0612076	0.260089	0.174365	5.8143	0.0142361	0.0890883	-0.0837451	5.8143	0.218361	1	0.101061	5.8143	0.291663	0.999776	0.216655	5.8143	0.0291947	1
ENSG00000179361.18	ARID3B	protein_coding	0.0284778	2.71322	0.820986	0.948676	-0.415143	2.71322	0.00257193	0.0256775	0.039804	2.71322	0.75191	0.905359	0.0459865	2.71322	0.715033	0.891232	-0.032567	2.71322	0.795845	1	0.0113262	2.71322	0.949237	0.999776	0.461129	2.71322	0.0145299	1
ENSG00000179546.5	HTR1D	protein_coding	-0.171832	4.36988	0.0421429	0.221176	-0.146405	4.36988	0.080154	0.308101	-0.373342	4.36988	8.48009e-05	0.00147872	-0.409763	4.36988	2.55232e-05	0.000482002	0.113515	4.36988	0.169907	1	-0.20151	4.36988	0.0880885	0.999776	-0.263359	4.36988	0.0286744	1
ENSG00000179598.6	PLD6	protein_coding	-0.530556	1.85295	0.00882804	0.0739311	-0.557197	1.85295	0.00627335	0.0513227	0.18539	1.85295	0.331896	0.644024	0.123994	1.85295	0.514255	0.781744	-0.60701	1.85295	0.0032628	1	0.715946	1.85295	0.0119899	0.999776	0.681191	1.85295	0.0162439	1
ENSG00000181827.16	RFX7	protein_coding	0.00384119	6.89833	0.940395	0.983739	-0.00682942	6.89833	0.894251	0.966585	-0.171514	6.89833	0.00233104	0.0240908	-0.0919918	6.89833	0.0820855	0.29314	0.091952	6.89833	0.0822105	1	-0.175355	6.89833	0.0218919	0.999776	-0.0851624	6.89833	0.247215	1
ENSG00000181894.15	ZNF329	protein_coding	0.0567134	2.95795	0.638042	0.883616	0.297896	2.95795	0.018988	0.119635	-0.332493	2.95795	0.00967984	0.0732583	-0.393501	2.95795	0.00276925	0.0257012	0.465391	2.95795	0.000589779	0.766346	-0.389206	2.95795	0.0290258	0.999776	-0.691397	2.95795	0.000351969	1
ENSG00000182010.11	RTKN2	protein_coding	-0.308034	1.99125	0.105388	0.386804	0.0727168	1.99125	0.695367	0.887484	-0.17209	1.99125	0.357318	0.667905	-0.483819	1.99125	0.01396	0.0881015	0.116115	1.99125	0.532722	1	0.135944	1.99125	0.605105	0.999776	-0.556536	1.99125	0.0415835	1
ENSG00000182108.11	DEXI	protein_coding	-0.0818877	2.10457	0.641541	0.885454	-0.203571	2.10457	0.252175	0.581784	0.0674418	2.10457	0.701219	0.88545	0.481926	2.10457	0.0101142	0.0690768	-0.262429	2.10457	0.143144	1	0.149329	2.10457	0.548855	0.999776	0.685496	2.10457	0.00973678	1
ENSG00000182795.13	C1orf116	protein_coding	-0.545351	2.1376	0.00443136	0.0439615	-0.744222	2.1376	0.000239825	0.00353522	-0.142337	2.1376	0.423764	0.716877	-0.200724	2.1376	0.26217	0.570482	-0.491981	2.1376	0.00926864	1	0.403015	2.1376	0.115706	0.999776	0.543498	2.1376	0.0372805	1
ENSG00000183023.18	SLC8A1	protein_coding	0.688193	1.52406	0.00499333	0.0480055	0.863843	1.52406	0.000687188	0.00865551	-0.327407	1.52406	0.156684	0.445336	-0.0749655	1.52406	0.741146	0.903617	0.85303	1.52406	0.000778748	0.903956	-1.0156	1.52406	0.00359272	0.999776	-0.938808	1.52406	0.00650384	1
ENSG00000183317.17	EPHA10	protein_coding	-0.694552	0.565567	0.0143886	0.105171	-0.126076	0.565567	0.638157	0.864542	0.120404	0.565567	0.653285	0.863076	-0.115662	0.565567	0.666047	0.866712	-0.24504	0.565567	0.36352	1	0.814956	0.565567	0.0388447	0.999776	0.0104135	0.565567	0.978041	1
ENSG00000183323.13	CCDC125	protein_coding	-0.105497	3.9076	0.280221	0.640386	0.00952352	3.9076	0.921472	0.976209	0.201435	3.9076	0.0449887	0.214817	0.159469	3.9076	0.107475	0.345995	-0.142229	3.9076	0.149069	1	0.306932	3.9076	0.0317672	0.999776	0.149945	3.9076	0.277862	1
ENSG00000183397.6	C19orf71	protein_coding	0.997888	0.4387	0.00171326	0.0204821	0.957137	0.4387	0.0024588	0.0247836	0.203643	0.4387	0.482326	0.760752	-0.33718	0.4387	0.248573	0.556661	0.449697	0.4387	0.127511	1	-0.794245	0.4387	0.0600214	0.999776	-1.29432	0.4387	0.00354963	1
ENSG00000183785.16	TUBA8	protein_coding	3.62687	0.110659	9.7904e-11	5.21182e-09	3.61172	0.110659	1.07004e-10	5.11696e-09	2.49408	0.110659	1.45866e-07	4.61374e-06	2.34884	0.110659	4.09866e-07	1.14043e-05	1.03911	0.110659	0.00648352	1	-1.1328	0.110659	0.0309733	0.999776	-1.26288	0.110659	0.0172707	1
ENSG00000184489.13	PTP4A3	protein_coding	-0.251549	0.894722	0.204734	0.552234	-0.222391	0.894722	0.260613	0.590998	0.346844	0.894722	0.0844775	0.31573	0.257327	0.894722	0.194839	0.48665	-0.525596	0.894722	0.0115008	1	0.598393	0.894722	0.0377977	0.999776	0.479719	0.894722	0.0911509	1
ENSG00000184584.13	STING1	protein_coding	1.29613	1.1618	2.33866e-05	0.000502154	1.95406	1.1618	3.13559e-08	1.06076e-06	2.05145	1.1618	1.25835e-08	4.75913e-07	2.37409	1.1618	7.02958e-10	2.96019e-08	-0.447686	1.1618	0.0881712	1	0.755315	1.1618	0.0442795	0.999776	0.420035	1.1618	0.250564	1
ENSG00000184787.19	UBE2G2	protein_coding	-0.0466257	6.23871	0.395665	0.736074	0.0623211	6.23871	0.258809	0.587926	0.111112	6.23871	0.0496606	0.229467	0.112036	6.23871	0.0479256	0.208155	-0.0794797	6.23871	0.152907	1	0.157738	6.23871	0.0488552	0.999776	0.0497151	6.23871	0.52066	1
ENSG00000184860.10	SDR42E1	protein_coding	-0.452029	2.54046	0.0051651	0.0493993	-0.320484	2.54046	0.0398166	0.198502	0.0782313	2.54046	0.601919	0.837541	-0.283482	2.54046	0.0666672	0.25748	-0.286138	2.54046	0.0643121	1	0.53026	2.54046	0.0177084	0.999776	0.0370026	2.54046	0.861178	1
ENSG00000184937.16	WT1	protein_coding	0.141787	3.16932	0.190056	0.534089	-0.0620102	3.16932	0.561336	0.82367	0.116946	3.16932	0.277255	0.590575	0.285306	3.16932	0.0117849	0.0777955	-0.118545	3.16932	0.270888	1	-0.0248412	3.16932	0.868919	0.999776	0.347316	3.16932	0.0277537	1
ENSG00000184988.8	TMEM106A	protein_coding	1.01549	2.64215	7.33322e-09	2.90589e-07	1.00896	2.64215	8.30449e-09	3.05878e-07	1.26065	2.64215	9.03233e-11	4.61663e-09	1.41169	2.64215	7.7459e-12	4.35344e-10	-0.237051	2.64215	0.0621164	1	0.245157	2.64215	0.165959	0.999776	0.402731	2.64215	0.0271065	1
ENSG00000185158.12	LRRC37B	protein_coding	0.182377	3.438	0.115966	0.409288	0.0230948	3.438	0.838486	0.945375	0.38283	3.438	0.00209824	0.0219747	0.403852	3.438	0.00130138	0.0139949	-0.187523	3.438	0.106495	1	0.200453	3.438	0.217532	0.999776	0.380758	3.438	0.0237795	1
ENSG00000185189.18	NRBP2	protein_coding	-0.0326441	4.12801	0.755793	0.929104	0.035228	4.12801	0.73719	0.906436	0.301241	4.12801	0.00744728	0.0601022	0.208954	4.12801	0.0546225	0.227145	-0.200042	4.12801	0.0650133	1	0.333886	4.12801	0.0314441	0.999776	0.173726	4.12801	0.247545	1
ENSG00000185324.22	CDK10	protein_coding	-0.0455445	4.82384	0.58961	0.862934	0.0759166	4.82384	0.370962	0.69807	0.212445	4.82384	0.0170509	0.110643	0.216304	4.82384	0.0153339	0.0939273	-0.190198	4.82384	0.0309295	1	0.25799	4.82384	0.037812	0.999776	0.140387	4.82384	0.244591	1
ENSG00000185485.14	SDHAP1	transcribed_unprocessed_pseudogene	-0.304412	3.62504	0.00860234	0.0727973	-0.304195	3.62504	0.00864405	0.0662366	-0.189431	3.62504	0.0888056	0.326075	0.118242	3.62504	0.279981	0.590314	-0.194081	3.62504	0.0816532	1	0.114981	3.62504	0.454895	0.999776	0.422436	3.62504	0.00976289	1
ENSG00000185507.21	IRF7	protein_coding	5.14297	3.97669	5.98464e-25	1.68851e-22	5.25956	3.97669	3.35307e-25	9.27485e-23	5.53313	3.97669	9.03109e-26	2.6542e-23	5.54212	3.97669	8.65954e-26	2.545e-23	-0.302725	3.97669	0.0276149	1	0.390166	3.97669	0.0431043	0.999776	0.282557	3.97669	0.135687	1
ENSG00000185650.10	ZFP36L1	protein_coding	0.0360236	7.58937	0.422782	0.756381	0.0811038	7.58937	0.0781086	0.302797	-0.0485729	7.58937	0.282168	0.595534	-0.0590485	7.58937	0.193398	0.484749	0.0208126	7.58937	0.641899	1	-0.0845964	7.58937	0.187837	0.999776	-0.140152	7.58937	0.0337527	1
ENSG00000185745.10	IFIT1	protein_coding	9.23501	7.10107	1.40698e-38	1.98482e-34	9.33325	7.10107	1.06618e-38	1.50406e-34	9.52267	7.10107	6.2965e-39	8.88248e-35	9.57932	7.10107	5.38986e-39	7.60347e-35	-0.23095	7.10107	0.0027919	1	0.287661	7.10107	0.00734931	0.999776	0.246069	7.10107	0.0196207	1
ENSG00000185885.17	IFITM1	protein_coding	4.38193	2.146	4.49239e-21	7.54455e-19	4.68081	2.146	8.36303e-22	1.49338e-19	3.76322	2.146	2.11157e-19	2.89203e-17	3.98553	2.146	4.96927e-20	7.15321e-18	0.58351	2.146	0.000939854	0.932638	-0.618706	2.146	0.00960216	0.999776	-0.695284	2.146	0.00415378	1
ENSG00000185909.15	KLHDC8B	protein_coding	-0.0134409	1.8752	0.938111	0.983058	-0.0729414	1.8752	0.673998	0.87924	-0.529371	1.8752	0.00472279	0.0423549	-0.489706	1.8752	0.00827707	0.0591213	0.349554	1.8752	0.0516673	1	-0.51593	1.8752	0.0429103	0.999776	-0.416765	1.8752	0.0974291	1
ENSG00000186153.18	WWOX	protein_coding	0.100628	3.67201	0.289955	0.650596	0.0913965	3.67201	0.335576	0.666005	-0.234634	3.67201	0.0182171	0.115813	-0.186657	3.67201	0.0555636	0.229662	0.151044	3.67201	0.116942	1	-0.335262	3.67201	0.0171649	0.999776	-0.278053	3.67201	0.0445214	1
ENSG00000186198.4	SLC51B	protein_coding	-0.8259	1.55399	0.00134779	0.0170218	-0.507353	1.55399	0.0365677	0.188753	-0.121694	1.55399	0.601648	0.837541	-0.00772032	1.55399	0.973511	0.991874	-0.342451	1.55399	0.148933	1	0.704206	1.55399	0.0398956	0.999776	0.499633	1.55399	0.13698	1
ENSG00000186205.13	MTARC1	protein_coding	-0.675893	2.23353	0.000583007	0.0082908	-0.37385	2.23353	0.0398446	0.198547	-0.113086	2.23353	0.518661	0.786832	-0.30542	2.23353	0.0888719	0.308493	-0.224329	2.23353	0.205653	1	0.562807	2.23353	0.0294975	0.999776	0.0684305	2.23353	0.781725	1
ENSG00000186314.12	PRELID2	protein_coding	-0.0679449	3.28835	0.526495	0.829146	0.0394004	3.28835	0.712704	0.894708	-0.223352	3.28835	0.0445292	0.213172	-0.421495	3.28835	0.000483126	0.00611251	0.181414	3.28835	0.0983308	1	-0.155407	3.28835	0.308651	0.999776	-0.460895	3.28835	0.00482236	1
ENSG00000186469.8	GNG2	protein_coding	0.0497957	1.09235	0.80226	0.945736	0.109317	1.09235	0.583357	0.834465	-0.495966	1.09235	0.0181627	0.115571	-0.990359	1.09235	3.01718e-05	0.000562263	0.742662	1.09235	0.000833021	0.903956	-0.545762	1.09235	0.0606293	0.999776	-1.09968	1.09235	0.000524993	1
ENSG00000186684.14	CYP27C1	protein_coding	-0.121756	4.1191	0.245588	0.603995	0.0458742	4.1191	0.658191	0.873398	0.224556	4.1191	0.0375606	0.190326	0.167443	4.1191	0.114331	0.360074	-0.17219	4.1191	0.104886	1	0.346312	4.1191	0.0243785	0.999776	0.121569	4.1191	0.409299	1
ENSG00000186866.17	POFUT2	protein_coding	0.194344	4.17639	0.018593	0.126008	0.188052	4.17639	0.0223314	0.133092	-0.0763487	4.17639	0.333236	0.645028	0.0305151	4.17639	0.696763	0.882794	0.106003	4.17639	0.1827	1	-0.270693	4.17639	0.0202585	0.999776	-0.157537	4.17639	0.162166	1
ENSG00000187185.4	CTD-2600O9.1	lncRNA	-0.328741	3.71663	0.00189715	0.0223398	-0.346864	3.71663	0.00116632	0.0134532	-0.136902	3.71663	0.162349	0.453697	0.011984	3.71663	0.900811	0.966516	-0.194935	3.71663	0.0507834	1	0.191839	3.71663	0.16608	0.999776	0.358848	3.71663	0.0130074	1
ENSG00000187240.17	DYNC2H1	protein_coding	0.061957	5.4675	0.367831	0.714147	0.034782	5.4675	0.611261	0.849937	-0.141151	5.4675	0.0466793	0.219737	0.0101525	5.4675	0.881791	0.960464	0.134561	5.4675	0.0570849	1	-0.203108	5.4675	0.0432395	0.999776	-0.0246295	5.4675	0.798742	1
ENSG00000187531.14	SIRT7	protein_coding	-0.169425	4.80637	0.050003	0.245098	-0.199472	4.80637	0.022793	0.134762	0.0404975	4.80637	0.627439	0.850906	0.0484321	4.80637	0.562009	0.811075	-0.197292	4.80637	0.0241769	1	0.209922	4.80637	0.083358	0.999776	0.247904	4.80637	0.0430931	1
ENSG00000187742.15	SECISBP2	protein_coding	0.0314208	5.43044	0.619269	0.875442	-0.0267848	5.43044	0.671676	0.878322	0.128389	5.43044	0.0499919	0.230338	0.176003	5.43044	0.00909446	0.0635105	-0.1135	5.43044	0.0807485	1	0.0969678	5.43044	0.282475	0.999776	0.202788	5.43044	0.0299855	1
ENSG00000188026.13	RILPL1	protein_coding	0.0988562	3.73981	0.307674	0.664997	-0.00649954	3.73981	0.945986	0.984538	0.228675	3.73981	0.0234334	0.138955	0.364801	3.73981	0.000701558	0.00842287	-0.279155	3.73981	0.00680282	1	0.129819	3.73981	0.342846	0.999776	0.371301	3.73981	0.0103283	1
ENSG00000188321.14	ZNF559	protein_coding	0.0579957	2.43867	0.712884	0.913947	0.245228	2.43867	0.127713	0.407427	0.00165769	2.43867	0.991597	0.996094	-0.32519	2.43867	0.0468548	0.204588	0.381813	2.43867	0.0213065	1	-0.056338	2.43867	0.800313	0.999776	-0.570418	2.43867	0.0155634	1
ENSG00000188343.13	CIBAR1	protein_coding	-0.119475	3.88099	0.243583	0.601475	-0.206303	3.88099	0.049459	0.228236	0.00612442	3.88099	0.951704	0.983314	0.114963	3.88099	0.261389	0.569749	-0.0672748	3.88099	0.507642	1	0.125599	3.88099	0.383271	0.999776	0.321266	3.88099	0.0317744	1
ENSG00000188483.8	IER5L	protein_coding	0.19536	3.77703	0.110948	0.398764	0.30165	3.77703	0.0170609	0.110377	0.00872919	3.77703	0.941802	0.978639	-0.0778768	3.77703	0.516539	0.78322	0.136763	3.77703	0.258582	1	-0.186631	3.77703	0.275248	0.999776	-0.379527	3.77703	0.0319229	1
ENSG00000188766.12	SPRED3	protein_coding	-0.217248	2.34831	0.154778	0.477988	0.0983055	2.34831	0.513143	0.795983	0.272711	2.34831	0.0772398	0.298281	0.282279	2.34831	0.0679781	0.260393	-0.302483	2.34831	0.0515442	1	0.489959	2.34831	0.027371	0.999776	0.183973	2.34831	0.388289	1
ENSG00000188785.12	ZNF548	protein_coding	-0.283217	2.35929	0.0434205	0.224896	-0.0965644	2.35929	0.475739	0.770788	0.220866	2.35929	0.109847	0.370011	0.12935	2.35929	0.341284	0.649291	-0.260924	2.35929	0.0612973	1	0.504082	2.35929	0.0128224	0.999776	0.225914	2.35929	0.242018	1
ENSG00000189007.16	ADAT2	protein_coding	-0.246189	3.13901	0.0409752	0.216879	-0.273963	3.13901	0.0241974	0.14088	0.136392	3.13901	0.244349	0.554434	0.0152652	3.13901	0.894983	0.96449	-0.232712	3.13901	0.0523983	1	0.382582	3.13901	0.025863	0.999776	0.289228	3.13901	0.0857047	1
ENSG00000189058.9	APOD	protein_coding	-0.546373	0.161141	0.106325	0.388483	-0.644347	0.161141	0.0591982	0.254917	0.12299	0.161141	0.709601	0.888544	0.429111	0.161141	0.200391	0.494389	-0.385371	0.161141	0.248746	1	0.669363	0.161141	0.159246	0.999776	1.07346	0.161141	0.0281655	1
ENSG00000189339.12	SLC35E2B	protein_coding	-0.239232	4.98871	0.00555087	0.0523436	-0.194531	4.98871	0.0209302	0.127604	0.0313153	4.98871	0.695661	0.882923	-0.0476005	4.98871	0.552867	0.80513	-0.172953	4.98871	0.0380524	1	0.270547	4.98871	0.022932	0.999776	0.146931	4.98871	0.200811	1
ENSG00000189420.9	ZFP92	protein_coding	0.222253	1.46604	0.326916	0.679659	0.413527	1.46604	0.0743088	0.294139	-0.0396557	1.46604	0.859897	0.948203	-0.36914	1.46604	0.10897	0.34901	0.328579	1.46604	0.151594	1	-0.261908	1.46604	0.412671	0.999776	-0.782667	1.46604	0.0195308	1
ENSG00000189431.8	RASSF10	protein_coding	0.0314745	2.5451	0.845034	0.955128	0.113279	2.5451	0.483682	0.775584	0.618657	2.5451	0.000630531	0.00825895	0.726984	2.5451	0.000105422	0.00165426	-0.457244	2.5451	0.00805054	1	0.587182	2.5451	0.0149684	0.999776	0.613705	2.5451	0.0113837	1
ENSG00000196159.14	FAT4	protein_coding	-0.332874	3.13342	0.00649045	0.0589194	-0.310742	3.13342	0.0103877	0.0762429	-0.145478	3.13342	0.207483	0.512116	0.0323353	3.13342	0.77617	0.918576	-0.20476	3.13342	0.080333	1	0.187396	3.13342	0.24969	0.999776	0.343078	3.13342	0.0404967	1
ENSG00000196204.12	RNF216P1	lncRNA	-0.367525	3.10567	0.0120869	0.0922172	-0.302652	3.10567	0.0352441	0.183955	0.171745	3.10567	0.218795	0.524921	0.0555176	3.10567	0.687114	0.878895	-0.359735	3.10567	0.0138074	1	0.53927	3.10567	0.00952239	0.999776	0.358169	3.10567	0.0744348	1
ENSG00000196295.12	GARS1-DT	lncRNA	-0.142222	4.20704	0.156144	0.480105	-0.0747716	4.20704	0.449573	0.753222	0.143696	4.20704	0.15206	0.439482	0.169962	4.20704	0.092715	0.318077	-0.095911	4.20704	0.3338	1	0.285917	4.20704	0.0478722	0.999776	0.244733	4.20704	0.0872349	1
ENSG00000196465.10	MYL6B	protein_coding	-0.185067	4.5952	0.0669785	0.295656	-0.0192128	4.5952	0.844264	0.947497	0.124144	4.5952	0.211071	0.51533	0.119119	4.5952	0.229591	0.532913	-0.0074896	4.5952	0.93894	1	0.309211	4.5952	0.0324983	0.999776	0.138331	4.5952	0.321688	1
ENSG00000196505.11	GDAP2	protein_coding	0.110589	4.52642	0.196239	0.541013	0.0784859	4.52642	0.35522	0.684247	-0.133819	4.52642	0.120542	0.389572	-0.153355	4.52642	0.0772716	0.282402	0.156222	4.52642	0.0722082	1	-0.244407	4.52642	0.0481916	0.999776	-0.231841	4.52642	0.0599869	1
ENSG00000196656.7	AC004057.1	transcribed_processed_pseudogene	0.411184	3.67976	0.00125286	0.0159514	0.128912	3.67976	0.267353	0.598278	-0.0875343	3.67976	0.448463	0.735807	-0.0659768	3.67976	0.566864	0.814363	0.254404	3.67976	0.0340324	1	-0.498718	3.67976	0.00457865	0.999776	-0.194889	3.67976	0.236517	1
ENSG00000197062.12	ZSCAN26	protein_coding	-0.193716	2.96123	0.110621	0.398181	-0.097499	2.96123	0.413445	0.731344	0.187501	2.96123	0.121971	0.391857	0.19835	2.96123	0.102745	0.338098	-0.266146	2.96123	0.0317494	1	0.381217	2.96123	0.029799	0.999776	0.295849	2.96123	0.0861376	1
ENSG00000197355.11	UAP1L1	protein_coding	-0.450095	2.76327	0.00137793	0.017294	-0.631227	2.76327	3.13061e-05	0.000600047	-0.242537	2.76327	0.0647647	0.269435	-0.150536	2.76327	0.242183	0.54795	-0.308478	2.76327	0.0211666	1	0.207558	2.76327	0.253876	0.999776	0.48069	2.76327	0.0119297	1
ENSG00000197557.7	TTC30A	protein_coding	-0.344497	3.32592	0.0070783	0.0626827	-0.10357	3.32592	0.38777	0.712362	0.0203885	3.32592	0.864063	0.949166	-0.0140742	3.32592	0.905909	0.968743	-0.210425	3.32592	0.0859273	1	0.364886	3.32592	0.0377681	0.999776	0.0894962	3.32592	0.59604	1
ENSG00000197714.9	ZNF460	protein_coding	0.131011	2.80163	0.451191	0.777861	0.0138705	2.80163	0.936076	0.981412	-0.0189365	2.80163	0.912814	0.968896	-0.626638	2.80163	0.00111997	0.0123918	0.301371	2.80163	0.0901646	1	-0.149948	2.80163	0.541257	0.999776	-0.640509	2.80163	0.013645	1
ENSG00000197841.15	ZNF181	protein_coding	-0.126249	3.98328	0.168986	0.500186	-0.22388	3.98328	0.0186376	0.11806	0.0249953	3.98328	0.781645	0.917359	0.0478816	3.98328	0.596169	0.829887	-0.0678249	3.98328	0.454097	1	0.151244	3.98328	0.241556	0.999776	0.271761	3.98328	0.0406865	1
ENSG00000198171.13	DDRGK1	protein_coding	-0.0444169	5.89207	0.431356	0.7628	-0.0660479	5.89207	0.245322	0.573527	0.0754445	5.89207	0.186192	0.487529	0.0967567	5.89207	0.0934079	0.319599	-0.0333297	5.89207	0.553851	1	0.119861	5.89207	0.139224	0.999776	0.162805	5.89207	0.0482901	1
ENSG00000198208.12	RPS6KL1	protein_coding	-0.414712	0.409121	0.173264	0.507841	-0.942645	0.409121	0.00374059	0.0345118	-0.0745743	0.409121	0.803214	0.925407	-0.000776426	0.409121	0.997929	0.999339	-0.527315	0.409121	0.0866651	1	0.340137	0.409121	0.424178	0.999776	0.941868	0.409121	0.0331871	1
ENSG00000198355.5	PIM3	protein_coding	-0.183952	3.35469	0.13626	0.44834	-0.263919	3.35469	0.0363998	0.188161	0.0674236	3.35469	0.577975	0.824365	0.116855	3.35469	0.337792	0.647177	-0.193576	3.35469	0.117745	1	0.251376	3.35469	0.149408	0.999776	0.380774	3.35469	0.0330724	1
ENSG00000198455.5	ZXDB	protein_coding	0.107147	4.45322	0.246982	0.605624	-0.175714	4.45322	0.0629582	0.265744	-0.180626	4.45322	0.0563898	0.2472	-0.247629	4.45322	0.010991	0.0736929	0.115517	4.45322	0.212921	1	-0.287773	4.45322	0.0331377	0.999776	-0.0719147	4.45322	0.578904	1
ENSG00000198610.11	AKR1C4	protein_coding	-0.202278	0.756389	0.390323	0.731636	-0.550249	0.756389	0.0250731	0.144961	-0.294601	0.756389	0.214475	0.519504	0.418549	0.756389	0.0821779	0.293267	-0.321329	0.756389	0.176938	1	-0.0923233	0.756389	0.780228	0.999776	0.968797	0.756389	0.00647488	1
ENSG00000198646.14	NCOA6	protein_coding	-0.0397393	6.20112	0.440578	0.769402	-0.127702	6.20112	0.0182921	0.116538	-0.0195632	6.20112	0.702965	0.886307	0.0337328	6.20112	0.512017	0.780144	-0.0687588	6.20112	0.186979	1	0.0201761	6.20112	0.78081	0.999776	0.161435	6.20112	0.0330883	1
ENSG00000198796.7	ALPK2	protein_coding	0.237627	4.69761	0.00152193	0.018702	0.226258	4.69761	0.00233954	0.0237609	0.0164619	4.69761	0.808247	0.926544	0.154236	4.69761	0.029849	0.151196	0.0843573	4.69761	0.220094	1	-0.221165	4.69761	0.0278255	0.999776	-0.0720217	4.69761	0.454967	1
ENSG00000198910.14	L1CAM	protein_coding	-0.38751	3.88905	0.000622246	0.00876926	-0.321831	3.88905	0.00334652	0.0316842	0.0130708	3.88905	0.896737	0.962029	-0.0473217	3.88905	0.639106	0.853586	-0.235759	3.88905	0.02577	1	0.400581	3.88905	0.00860477	0.999776	0.274509	3.88905	0.0624204	1
ENSG00000198945.8	L3MBTL3	protein_coding	-0.267069	2.83168	0.0530681	0.25481	-0.0537737	2.83168	0.686671	0.884607	0.166768	2.83168	0.217004	0.522579	0.142588	2.83168	0.289291	0.59992	-0.26216	2.83168	0.0572759	1	0.433838	2.83168	0.0279502	0.999776	0.196362	2.83168	0.301856	1
ENSG00000203875.13	SNHG5	lncRNA	-0.311533	2.47137	0.0679899	0.298568	-0.193236	2.47137	0.248305	0.576884	0.225365	2.47137	0.180134	0.480641	0.162974	2.47137	0.328436	0.638101	-0.322201	2.47137	0.0596287	1	0.536898	2.47137	0.0283932	0.999776	0.356209	2.47137	0.135766	1
ENSG00000204084.13	INPP5B	protein_coding	-0.0720693	3.46407	0.501405	0.812322	-0.117519	3.46407	0.276391	0.607612	0.0848622	3.46407	0.429358	0.721223	0.19642	3.46407	0.0744339	0.275168	-0.0861526	3.46407	0.422461	1	0.156932	3.46407	0.303461	0.999776	0.313939	3.46407	0.0455094	1
ENSG00000204176.14	SYT15	protein_coding	0.191163	2.05184	0.229598	0.584982	0.563869	2.05184	0.00121015	0.0139019	0.903399	2.05184	3.85428e-06	9.40697e-05	0.936905	2.05184	2.20071e-06	5.33426e-05	-0.424913	2.05184	0.0110566	1	0.712236	2.05184	0.00323262	0.999776	0.373036	2.05184	0.101477	1
ENSG00000204267.16	TAP2	protein_coding	2.12055	4.92341	2.26701e-22	4.38091e-20	2.17569	4.92341	1.17478e-22	2.23955e-20	2.35203	4.92341	1.58881e-23	3.67431e-21	2.30944	4.92341	2.54121e-23	5.35058e-21	-0.156707	4.92341	0.0280857	1	0.231472	4.92341	0.0223319	0.999776	0.133755	4.92341	0.172325	1
ENSG00000204540.11	PSORS1C1	protein_coding	0.608969	1.2176	0.0109428	0.0862399	0.854571	1.2176	0.000694548	0.00872309	1.41597	1.2176	9.19447e-07	2.61505e-05	1.57184	1.2176	1.57302e-07	4.71138e-06	-0.619786	1.2176	0.0097553	1	0.807004	1.2176	0.0163331	0.999776	0.717266	1.2176	0.0309163	1
ENSG00000204616.11	TRIM31	protein_coding	-0.0551513	0.0584198	0.876405	0.96331	0.992233	0.0584198	0.0089041	0.0678964	1.12854	0.0584198	0.00345633	0.0329227	1.47954	0.0584198	0.000263335	0.00362068	-0.339244	0.0584198	0.342835	1	1.18369	0.0584198	0.0246652	0.999776	0.487303	0.0584198	0.335436	1
ENSG00000204619.8	PPP1R11	protein_coding	0.030177	5.30387	0.607046	0.870217	-0.0896071	5.30387	0.134148	0.419236	0.0440747	5.30387	0.453863	0.738014	0.091811	5.30387	0.125233	0.377976	-0.0737151	5.30387	0.214677	1	0.0138978	5.30387	0.866689	0.999776	0.181418	5.30387	0.0358057	1
ENSG00000204764.14	RANBP17	protein_coding	-0.0808014	3.6849	0.454833	0.779576	-0.127791	3.6849	0.240932	0.567702	0.0351692	3.6849	0.743872	0.901741	0.204156	3.6849	0.0662128	0.256752	-0.148806	3.6849	0.174078	1	0.115971	3.6849	0.448223	0.999776	0.331947	3.6849	0.0365097	1
ENSG00000204947.9	ZNF425	protein_coding	0.289246	0.848232	0.306596	0.66459	0.0025502	0.848232	0.992735	0.998235	-0.600692	0.848232	0.0396213	0.197435	-0.357871	0.848232	0.208271	0.504651	0.384375	0.848232	0.177522	1	-0.889938	0.848232	0.0317518	0.999776	-0.360422	0.848232	0.366603	1
ENSG00000204965.9	PCDHA5	protein_coding	-0.361496	0.659188	0.149759	0.469222	-0.117955	0.659188	0.632277	0.860798	0.448564	0.659188	0.0769163	0.297684	-0.105184	0.659188	0.669447	0.868164	-0.325664	0.659188	0.192772	1	0.81006	0.659188	0.0264933	0.999776	0.0127712	0.659188	0.970711	1
ENSG00000205277.10	MUC12	protein_coding	-0.279799	0.677728	0.295737	0.654837	0.164427	0.677728	0.536095	0.808006	0.55202	0.677728	0.0450227	0.214817	0.693583	0.677728	0.0136255	0.086694	-0.621979	0.677728	0.0253216	1	0.831818	0.677728	0.0335699	0.999776	0.529156	0.677728	0.165445	1
ENSG00000205583.13	STAG3L1	transcribed_unprocessed_pseudogene	-0.265846	0.000114154	0.417544	0.752081	0.594162	0.000114154	0.0769654	0.300263	-0.24411	0.000114154	0.456184	0.740264	-0.757131	0.000114154	0.0268076	0.139909	0.288595	0.000114154	0.37936	1	0.0217354	0.000114154	0.96238	0.999776	-1.35129	0.000114154	0.00643863	1
ENSG00000205629.12	LCMT1	protein_coding	0.414156	5.01352	2.07188e-06	5.48367e-05	0.374589	5.01352	9.3765e-06	0.000199937	0.154364	5.01352	0.0326511	0.174691	0.22661	5.01352	0.00270808	0.0252665	0.159182	5.01352	0.0280033	1	-0.259792	5.01352	0.0124253	0.999776	-0.147979	5.01352	0.138232	1
ENSG00000205763.13	RP9P	transcribed_unprocessed_pseudogene	-0.0487241	3.02687	0.68142	0.902038	-0.0640592	3.02687	0.589822	0.837421	0.167769	3.02687	0.164686	0.457515	0.287844	3.02687	0.021143	0.118078	-0.294696	3.02687	0.0185293	1	0.216493	3.02687	0.203462	0.999776	0.351903	3.02687	0.0436101	1
ENSG00000206262.9	FOXL2NB	protein_coding	-0.841542	1.46526	0.000135603	0.00236751	-0.405139	1.46526	0.0410009	0.201935	0.286649	1.46526	0.140292	0.422704	0.129317	1.46526	0.498706	0.770058	-0.414036	1.46526	0.0370822	1	1.12819	1.46526	0.00025053	0.999776	0.534456	1.46526	0.0553907	1
ENSG00000212747.5	RTL8B	protein_coding	0.205121	2.58138	0.139776	0.454185	0.234256	2.58138	0.0937429	0.339707	-0.335695	2.58138	0.0193328	0.121105	-0.202955	2.58138	0.143833	0.409828	0.492384	2.58138	0.00112855	0.995027	-0.540816	2.58138	0.00862429	0.999776	-0.437211	2.58138	0.0299658	1
ENSG00000213080.3	RP11-312J18.5	processed_pseudogene	0.0838916	2.65102	0.518197	0.823871	0.237527	2.65102	0.0749493	0.295503	-0.0517001	2.65102	0.689755	0.879953	-0.140405	2.65102	0.282963	0.594012	0.241267	2.65102	0.070743	1	-0.135592	2.65102	0.460795	0.999776	-0.377932	2.65102	0.0468011	1
ENSG00000213100.2	KRT18P68	processed_pseudogene	0.352661	0.0445132	0.267397	0.62716	0.879862	0.0445132	0.00887091	0.0677175	-0.0395253	0.0445132	0.899908	0.96313	-0.575925	0.0445132	0.0755249	0.27789	0.374152	0.0445132	0.24002	1	-0.392187	0.0445132	0.380993	0.999776	-1.45579	0.0445132	0.00273339	1
ENSG00000213144.2	RP11-64B16.2	processed_pseudogene	0.57582	0.782305	0.0475122	0.237763	0.313503	0.782305	0.267879	0.599171	-0.290119	0.782305	0.304399	0.616444	0.0208607	0.782305	0.940529	0.982364	0.611954	0.782305	0.0360547	1	-0.865939	0.782305	0.0359551	0.999776	-0.292642	0.782305	0.461603	1
ENSG00000213339.9	QTRT1	protein_coding	-0.148481	4.05311	0.112319	0.401744	-0.136806	4.05311	0.142031	0.433282	0.141217	4.05311	0.130128	0.405951	0.220393	4.05311	0.0218062	0.120684	-0.290406	4.05311	0.00345909	1	0.289698	4.05311	0.0318781	0.999776	0.357199	4.05311	0.00957891	1
ENSG00000213465.8	ARL2	protein_coding	0.119756	3.5362	0.258521	0.618968	0.107146	3.5362	0.310875	0.642132	-0.141709	3.5362	0.183326	0.485395	-0.356226	3.5362	0.00197943	0.0198604	0.263853	3.5362	0.0171556	1	-0.261464	3.5362	0.0861499	0.999776	-0.463372	3.5362	0.00394986	1
ENSG00000213650.3	RP11-760D2.7	processed_pseudogene	0.329698	0.625159	0.196307	0.541032	0.543356	0.625159	0.0379969	0.192744	0.282633	0.625159	0.265978	0.57752	-0.222521	0.625159	0.378994	0.678487	0.341934	0.625159	0.180732	1	-0.0470653	0.625159	0.894554	0.999776	-0.765878	0.625159	0.0385877	1
ENSG00000213772.3	EIF1P7	processed_pseudogene	0.379659	1.24055	0.152611	0.474203	0.47357	1.24055	0.0774823	0.301643	0.0523224	1.24055	0.840688	0.940835	-0.28866	1.24055	0.272845	0.583275	0.499798	1.24055	0.0632881	1	-0.327337	1.24055	0.377299	0.999776	-0.76223	1.24055	0.0463224	1
ENSG00000213923.13	CSNK1E	protein_coding	-0.188478	4.73312	0.0436296	0.225452	-0.134722	4.73312	0.141661	0.432752	0.126782	4.73312	0.165668	0.458701	0.0284893	4.73312	0.751182	0.90855	-0.199684	4.73312	0.033345	1	0.31526	4.73312	0.0186797	0.999776	0.163211	4.73312	0.205572	1
ENSG00000213943.3	KRT18P17	processed_pseudogene	-0.0623678	3.89754	0.605725	0.869717	0.0793034	3.89754	0.512265	0.795347	0.299501	3.89754	0.0186064	0.11781	0.348499	3.89754	0.00710959	0.0535432	-0.116123	3.89754	0.339539	1	0.361869	3.89754	0.0415008	0.999776	0.269196	3.89754	0.122771	1
ENSG00000214144.3	RP11-488L18.1	processed_pseudogene	-0.252705	1.43952	0.192424	0.536361	-0.121666	1.43952	0.525092	0.80333	0.296717	1.43952	0.128196	0.402806	0.141413	1.43952	0.460722	0.743733	-0.359465	1.43952	0.0680575	1	0.549422	1.43952	0.0497754	0.999776	0.26308	1.43952	0.333697	1
ENSG00000214176.9	PLEKHM1P1	transcribed_unprocessed_pseudogene	-0.136838	3.29083	0.221653	0.574474	-0.226724	3.29083	0.0480008	0.223693	0.183142	3.29083	0.105708	0.362136	0.359403	3.29083	0.00287057	0.0263984	-0.235679	3.29083	0.0404092	1	0.31998	3.29083	0.0484268	0.999776	0.586127	3.29083	0.000793337	1
ENSG00000214293.9	APTR	lncRNA	-0.211438	2.65372	0.143775	0.460335	-0.0236372	2.65372	0.867512	0.956766	0.3272	2.65372	0.0276407	0.155536	0.206396	2.65372	0.153184	0.425472	-0.356071	2.65372	0.0174292	1	0.538638	2.65372	0.0115774	0.999776	0.230034	2.65372	0.256788	1
ENSG00000214460.3	TPT1P6	processed_pseudogene	-0.342779	0.912396	0.0871541	0.347793	-0.240555	0.912396	0.223378	0.546922	0.359239	0.912396	0.0737809	0.290734	0.334014	0.912396	0.095084	0.322362	-0.414595	0.912396	0.0409964	1	0.702018	0.912396	0.0160603	0.999776	0.57457	0.912396	0.044894	1
ENSG00000214548.18	MEG3	lncRNA	-0.044486	5.72577	0.49306	0.806941	-0.00889571	5.72577	0.890503	0.966033	0.117607	5.72577	0.0774368	0.298533	0.272204	5.72577	0.000236723	0.00330312	-0.215183	5.72577	0.00238015	1	0.162093	5.72577	0.0848203	0.999776	0.2811	5.72577	0.00451171	1
ENSG00000214706.12	IFRD2	protein_coding	-0.0170791	5.18127	0.835737	0.952234	-0.151294	5.18127	0.0748395	0.295235	0.153463	5.18127	0.0710043	0.283917	0.152204	5.18127	0.0732093	0.272785	-0.198347	5.18127	0.0221301	1	0.170542	5.18127	0.151128	0.999776	0.303498	5.18127	0.0140492	1
ENSG00000215041.10	NEURL4	protein_coding	-0.137192	5.13759	0.0899702	0.353935	-0.0936745	5.13759	0.240069	0.566994	0.142314	5.13759	0.079212	0.30242	0.127049	5.13759	0.114972	0.360665	-0.268057	5.13759	0.00195778	1	0.279506	5.13759	0.0174888	0.999776	0.220723	5.13759	0.0556251	1
ENSG00000215067.10	ALOX12-AS1	lncRNA	-0.0506208	1.96862	0.755844	0.929104	-0.0721668	1.96862	0.657865	0.873398	0.43795	1.96862	0.0114707	0.083026	0.448506	1.96862	0.00982877	0.0674389	-0.300053	1.96862	0.0737655	1	0.488571	1.96862	0.0414279	0.999776	0.520673	1.96862	0.030612	1
ENSG00000215158.9	RP11-1023L17.1	transcribed_unprocessed_pseudogene	0.178349	1.51587	0.381497	0.725205	0.34148	1.51587	0.100145	0.35416	-0.555638	1.51587	0.010085	0.0753547	-0.19572	1.51587	0.337586	0.647143	0.507775	1.51587	0.0175693	1	-0.733987	1.51587	0.0154517	0.999776	-0.537201	1.51587	0.0690482	1
ENSG00000215267.8	AKR1C7P	transcribed_unprocessed_pseudogene	-0.350604	1.99038	0.0396939	0.212268	-0.387227	1.99038	0.0242742	0.141156	0.222206	1.99038	0.181718	0.482678	0.273132	1.99038	0.103596	0.339393	-0.314628	1.99038	0.0628825	1	0.57281	1.99038	0.0189626	0.999776	0.66036	1.99038	0.00776427	1
ENSG00000215492.6	HNRNPA1P7	processed_pseudogene	0.14479	3.95854	0.205905	0.553344	0.0117139	3.95854	0.917227	0.975007	-0.211491	3.95854	0.069221	0.28041	-0.181764	3.95854	0.115418	0.361044	0.39802	3.95854	0.00142131	1	-0.356281	3.95854	0.0325685	0.999776	-0.193478	3.95854	0.231254	1
ENSG00000215883.11	CYB5RL	protein_coding	-0.437945	2.82145	0.00751046	0.0655632	-0.343913	2.82145	0.0313244	0.171078	-0.070673	2.82145	0.644037	0.858621	0.279355	2.82145	0.0759416	0.278841	-0.344526	2.82145	0.0310497	1	0.367272	2.82145	0.0976244	0.999776	0.623269	2.82145	0.00718622	1
ENSG00000215908.10	CROCCP2	transcribed_unprocessed_pseudogene	-0.168467	4.13509	0.0941438	0.362667	-0.142949	4.13509	0.152446	0.449678	0.119012	4.13509	0.230734	0.539079	0.134732	4.13509	0.176501	0.457609	-0.188195	4.13509	0.0631697	1	0.287479	4.13509	0.0458974	0.999776	0.277681	4.13509	0.0532296	1
ENSG00000217241.1	CBX3P9	processed_pseudogene	0.101233	2.67453	0.515949	0.822915	0.109175	2.67453	0.483861	0.775584	-0.12053	2.67453	0.440041	0.728684	-0.344049	2.67453	0.0339189	0.165454	0.230176	2.67453	0.146254	1	-0.221763	2.67453	0.317026	0.999776	-0.453225	2.67453	0.0469678	1
ENSG00000217889.3	KRT18P48	processed_pseudogene	0.346495	0.245241	0.25262	0.611228	0.723808	0.245241	0.0215711	0.129989	0.0636082	0.245241	0.831633	0.937059	-0.225647	0.245241	0.45299	0.737233	0.621153	0.245241	0.0457763	1	-0.282886	0.245241	0.505399	0.999776	-0.949455	0.245241	0.031891	1
ENSG00000219133.2	RP11-203F10.6	processed_pseudogene	0.314665	0.552997	0.214336	0.566843	0.221968	0.552997	0.377523	0.703993	-0.533265	0.552997	0.0403713	0.200261	-0.159166	0.552997	0.525361	0.788555	0.272684	0.552997	0.280136	1	-0.84793	0.552997	0.0224966	0.999776	-0.381135	0.552997	0.28566	1
ENSG00000219470.1	RP3-337H4.6	processed_pseudogene	-0.0891527	1.71403	0.613961	0.873298	-0.096336	1.71403	0.585859	0.835326	0.0638039	1.71403	0.717773	0.892744	0.459947	1.71403	0.0139745	0.0881015	-0.240968	1.71403	0.179277	1	0.152957	1.71403	0.541037	0.999776	0.556283	1.71403	0.0328772	1
ENSG00000219545.12	UMAD1	protein_coding	0.154063	3.82923	0.118679	0.414683	-0.0934831	3.82923	0.336609	0.666742	-0.135036	3.82923	0.169147	0.464684	-0.133444	3.82923	0.174048	0.454263	0.0926446	3.82923	0.340885	1	-0.289099	3.82923	0.0417784	0.999776	-0.0399608	3.82923	0.769666	1
ENSG00000221823.11	PPP3R1	protein_coding	0.0270672	5.74322	0.678625	0.901111	0.0892064	5.74322	0.178951	0.491522	-0.0388353	5.74322	0.552883	0.809477	-0.12646	5.74322	0.0609879	0.243516	0.0548347	5.74322	0.403645	1	-0.0659025	5.74322	0.477059	0.999776	-0.215666	5.74322	0.0259432	1
ENSG00000221838.10	AP4M1	protein_coding	-0.293913	3.07571	0.0284328	0.168885	-0.400902	3.07571	0.00391747	0.0357232	0.0817442	3.07571	0.524531	0.790299	-0.0770578	3.07571	0.548404	0.802608	-0.350185	3.07571	0.010326	1	0.375657	3.07571	0.0458767	0.999776	0.323844	3.07571	0.0822661	1
ENSG00000223573.7	TINCR	protein_coding	-0.981491	0.77897	0.000677792	0.00944823	-0.636084	0.77897	0.0191368	0.120251	0.0282667	0.77897	0.912504	0.968811	-0.384321	0.77897	0.143384	0.409292	-0.51411	0.77897	0.0539355	1	1.00976	0.77897	0.00940691	0.999776	0.251763	0.77897	0.490865	1
ENSG00000223891.6	OSER1-DT	lncRNA	-0.406447	1.4834	0.0370793	0.201882	-0.826379	1.4834	0.00013507	0.00217763	-0.311962	1.4834	0.103666	0.358469	0.0221152	1.4834	0.905777	0.968676	-0.186447	1.4834	0.322845	1	0.0944855	1.4834	0.720942	0.999776	0.848494	1.4834	0.00321776	1
ENSG00000223960.7	CHROMR	lncRNA	1.52262	5.47308	5.70482e-19	7.59225e-17	1.55388	5.47308	3.42651e-19	4.27767e-17	1.79044	5.47308	9.5715e-21	1.46766e-18	1.81874	5.47308	6.42656e-21	9.74833e-19	-0.263585	5.47308	0.000462586	0.766346	0.267815	5.47308	0.00795167	0.999776	0.264865	5.47308	0.00857683	1
ENSG00000224086.6	PPM1F-AS1	lncRNA	-0.233532	2.11674	0.136553	0.448611	-0.264708	2.11674	0.0934238	0.339323	0.118972	2.11674	0.440975	0.729717	0.229575	2.11674	0.143044	0.408877	-0.222418	2.11674	0.155416	1	0.352504	2.11674	0.113098	0.999776	0.494283	2.11674	0.0297405	1
ENSG00000224334.1	AP000357.4	processed_pseudogene	-0.245385	0.742723	0.288261	0.648875	0.39823	0.742723	0.0902222	0.331708	-0.487664	0.742723	0.0405852	0.20096	-0.322252	0.742723	0.166386	0.444378	0.155671	0.742723	0.497719	1	-0.24228	0.742723	0.455944	0.999776	-0.720481	0.742723	0.033024	1
ENSG00000224773.2	HSPA8P7	processed_pseudogene	-0.0715957	2.1408	0.665122	0.895578	0.13418	2.1408	0.419336	0.734356	0.576827	2.1408	0.00156768	0.0173453	0.38346	2.1408	0.0268724	0.140111	-0.281748	2.1408	0.0966867	1	0.648422	2.1408	0.00938075	0.999776	0.24928	2.1408	0.290918	1
ENSG00000224976.2	PARP4P2	unprocessed_pseudogene	0.570213	0.898183	0.00897211	0.0747164	0.60349	0.898183	0.00603658	0.0499168	-0.0450226	0.898183	0.825381	0.93406	0.372735	0.898183	0.0763645	0.280003	0.224078	0.898183	0.277444	1	-0.615236	0.898183	0.0406563	0.999776	-0.230755	0.898183	0.426565	1
ENSG00000225031.1	EIF4BP7	processed_pseudogene	-0.0228574	4.18357	0.81441	0.946911	-0.0859325	4.18357	0.380797	0.707291	-0.321403	4.18357	0.00255715	0.0259305	-0.186613	4.18357	0.0637254	0.249722	0.143918	4.18357	0.147373	1	-0.298545	4.18357	0.0376079	0.999776	-0.10068	4.18357	0.466754	1
ENSG00000225313.5	RP11-415J8.3	lncRNA	-0.378881	1.32003	0.0730058	0.312465	-0.346691	1.32003	0.0992448	0.35201	0.262327	1.32003	0.207224	0.512116	0.291928	1.32003	0.161949	0.438128	-0.42671	1.32003	0.0451545	1	0.641208	1.32003	0.0341332	0.999776	0.638618	1.32003	0.0348035	1
ENSG00000225470.8	JPX	lncRNA	-0.3966	1.56559	0.0467228	0.236243	0.081781	1.56559	0.670429	0.877485	0.260456	1.56559	0.18208	0.482911	0.241823	1.56559	0.214307	0.512098	-0.150763	1.56559	0.434651	1	0.657056	1.56559	0.0214956	0.999776	0.160042	1.56559	0.556571	1
ENSG00000225568.1	RP11-384B12.3	processed_pseudogene	-0.152189	0.633139	0.550341	0.84244	-0.481132	0.633139	0.0667411	0.276024	0.489861	0.633139	0.0622439	0.262575	0.527085	0.633139	0.0459158	0.201786	-0.267644	0.633139	0.296994	1	0.64205	0.633139	0.0825695	0.999776	1.00822	0.633139	0.00872005	1
ENSG00000225733.6	FGD5-AS1	lncRNA	-0.0231452	7.50026	0.6319	0.879634	-0.0615104	7.50026	0.208928	0.528482	-0.141197	7.50026	0.00649337	0.0540425	-0.214	7.50026	0.000129562	0.00197167	0.114449	7.50026	0.0239443	1	-0.118052	7.50026	0.0921254	0.999776	-0.15249	7.50026	0.032473	1
ENSG00000225975.7	LINC01534	lncRNA	0.20043	1.67757	0.262874	0.623309	0.155919	1.67757	0.381506	0.708052	-0.353625	1.67757	0.0538408	0.240171	-0.307514	1.67757	0.0908413	0.313325	0.326483	1.67757	0.0735767	1	-0.554055	1.67757	0.0340276	0.999776	-0.463433	1.67757	0.0725753	1
ENSG00000226312.7	CFLAR-AS1	lncRNA	0.571857	0.51573	0.0320277	0.182551	0.621184	0.51573	0.0207939	0.127042	1.47828	0.51573	3.46342e-06	8.51192e-05	1.63876	0.51573	6.73759e-07	1.78997e-05	-1.06835	0.51573	0.000251565	0.766346	0.906428	0.51573	0.0174144	0.999776	1.01758	0.51573	0.00841343	1
ENSG00000226328.7	NUP50-DT	lncRNA	0.0257572	1.42188	0.891894	0.96758	0.342646	1.42188	0.0793102	0.305795	0.632362	1.42188	0.00234094	0.0241754	0.108667	1.42188	0.567545	0.814494	-0.0560039	1.42188	0.767759	1	0.606604	1.42188	0.0306099	0.999776	-0.233979	1.42188	0.386051	1
ENSG00000226549.3	SCDP1	processed_pseudogene	-0.585685	1.81644	0.00354499	0.0368799	-0.162699	1.81644	0.381596	0.708052	-0.00108257	1.81644	0.99532	0.99815	-0.0810965	1.81644	0.660986	0.864462	-0.198389	1.81644	0.28773	1	0.584602	1.81644	0.032269	0.999776	0.0816025	1.81644	0.754794	1
ENSG00000226855.1	RPSAP17	processed_pseudogene	-0.375866	1.51479	0.0755475	0.318591	-0.31134	1.51479	0.137313	0.42568	0.470284	1.51479	0.0286764	0.159572	0.415328	1.51479	0.0510397	0.217594	-0.565934	1.51479	0.00977956	1	0.84615	1.51479	0.0066765	0.999776	0.726667	1.51479	0.0177556	1
ENSG00000226950.8	DANCR	lncRNA	-0.371339	3.67602	0.000980048	0.0129211	-0.33857	3.67602	0.00226266	0.0230798	-0.0625838	3.67602	0.53719	0.79946	-0.209564	3.67602	0.0460846	0.202213	-0.226488	3.67602	0.0321438	1	0.308755	3.67602	0.0383084	0.999776	0.129006	3.67602	0.370386	1
ENSG00000227110.7	LMCD1-AS1	lncRNA	-0.611623	0.692731	0.0265203	0.161747	-0.307805	0.692731	0.247404	0.575264	0.190717	0.692731	0.470051	0.751815	-0.231478	0.692731	0.381726	0.681393	-0.467764	0.692731	0.0837195	1	0.802339	0.692731	0.0383683	0.999776	0.0763273	0.692731	0.837271	1
ENSG00000227973.1	PIN4P1	processed_pseudogene	0.356795	0.533629	0.186067	0.527927	0.317924	0.533629	0.237091	0.563596	-0.513196	0.533629	0.0615488	0.260976	-0.206084	0.533629	0.439887	0.728226	0.342668	0.533629	0.203522	1	-0.869992	0.533629	0.0270841	0.999776	-0.524008	0.533629	0.170242	1
ENSG00000228347.1	FTLP17	processed_pseudogene	-0.0679403	1.97186	0.711487	0.913114	0.362476	1.97186	0.0565448	0.248034	-0.105273	1.97186	0.567297	0.818203	-0.633203	1.97186	0.00174686	0.0178056	0.385324	1.97186	0.0435668	1	-0.0373325	1.97186	0.885603	0.999776	-0.995679	1.97186	0.000639636	1
ENSG00000228519.3	RANBP1P1	processed_pseudogene	0.684354	2.24942	0.0019037	0.0223938	0.583074	2.24942	0.00676325	0.0544774	-0.0707452	2.24942	0.724143	0.895656	-0.259574	2.24942	0.201912	0.496493	0.616559	2.24942	0.0044792	1	-0.755099	2.24942	0.0121925	0.999776	-0.842647	2.24942	0.00578526	1
ENSG00000228742.11	LINC02577	lncRNA	0.828579	1.89654	0.000258414	0.00417577	0.646999	1.89654	0.00281754	0.0275523	1.60613	1.89654	1.07962e-08	4.11628e-07	1.5484	1.89654	2.15809e-08	7.30076e-07	-0.776663	1.89654	0.000517326	0.766346	0.777551	1.89654	0.00945115	0.999776	0.901398	1.89654	0.00318482	1
ENSG00000229180.7	GS1-124K5.12	transcribed_unprocessed_pseudogene	-0.0623416	3.39638	0.566749	0.851235	-0.0285452	3.39638	0.792585	0.931123	0.259885	3.39638	0.0228111	0.136461	0.383192	3.39638	0.0014191	0.0150407	-0.20821	3.39638	0.0634944	1	0.322227	3.39638	0.0435773	0.999776	0.411737	3.39638	0.011715	1
ENSG00000229404.6	LINC00858	lncRNA	-0.609417	0.704071	0.0421708	0.221176	-0.366892	0.704071	0.209691	0.52949	0.241965	0.704071	0.40406	0.702663	-0.110767	0.704071	0.700974	0.88402	-0.186255	0.704071	0.519552	1	0.851382	0.704071	0.0445369	0.999776	0.256125	0.704071	0.531068	1
ENSG00000230002.3	ALMS1-IT1	lncRNA	0.258249	0.877207	0.29556	0.654771	0.320658	0.877207	0.196522	0.512921	-0.587849	0.877207	0.0222619	0.134271	-0.177789	0.877207	0.468997	0.749873	0.577783	0.877207	0.024427	1	-0.846099	0.877207	0.0202054	0.999776	-0.498447	0.877207	0.15708	1
ENSG00000230091.6	TMEM254-AS1	lncRNA	-0.400121	0.29917	0.170103	0.502133	-0.205285	0.29917	0.475638	0.770779	0.500402	0.29917	0.0893451	0.327071	0.59454	0.29917	0.0458667	0.201729	-0.498451	0.29917	0.0905328	1	0.900524	0.29917	0.0334177	0.999776	0.799825	0.29917	0.0566539	1
ENSG00000230154.1	AIDAP1	processed_pseudogene	-0.294984	0.564096	0.306726	0.66472	-0.0894082	0.564096	0.754539	0.914544	0.593632	0.564096	0.0456983	0.216933	0.375248	0.564096	0.196248	0.488708	-0.443848	0.564096	0.12875	1	0.888616	0.564096	0.0352251	0.999776	0.464656	0.564096	0.256064	1
ENSG00000231131.8	LNCAROD	lncRNA	-0.370972	4.07918	0.000263261	0.00423468	-0.414438	4.07918	7.12948e-05	0.00124507	-0.304847	4.07918	0.00184914	0.0198673	-0.0928085	4.07918	0.301455	0.612551	-0.0070633	4.07918	0.93667	1	0.0661254	4.07918	0.599848	0.999776	0.321629	4.07918	0.0157116	1
ENSG00000232024.2	LSM12P1	processed_pseudogene	0.375594	0.427247	0.151874	0.472828	0.0190537	0.427247	0.940886	0.983263	-0.527386	0.427247	0.0481903	0.224413	-0.0957607	0.427247	0.709729	0.888941	0.305985	0.427247	0.239963	1	-0.90298	0.427247	0.0186076	0.999776	-0.114814	0.427247	0.75224	1
ENSG00000232098.3	CTD-2619J13.14	lncRNA	-0.356602	2.99486	0.0172089	0.11912	-0.423827	2.99486	0.00553433	0.0469082	0.206883	2.99486	0.151978	0.439426	-0.516716	2.99486	0.00104491	0.0116895	-0.01597	2.99486	0.910186	1	0.563484	2.99486	0.00856778	0.999776	-0.092889	2.99486	0.643333	1
ENSG00000232445.2	EMSLR	lncRNA	-0.368168	2.8242	0.00638463	0.0582964	-0.207184	2.8242	0.107215	0.370254	0.0932824	2.8242	0.459348	0.743311	0.0449283	2.8242	0.720474	0.8943	-0.222347	2.8242	0.0849957	1	0.461451	2.8242	0.0142001	0.999776	0.252112	2.8242	0.163048	1
ENSG00000232677.9	LINC00665	lncRNA	0.0534712	0.637373	0.837626	0.952474	-0.277057	0.637373	0.293288	0.623707	0.677922	0.637373	0.014291	0.0974868	0.840082	0.637373	0.00314328	0.0283151	-0.653667	0.637373	0.0177298	1	0.624451	0.637373	0.0992203	0.999776	1.11714	0.637373	0.00508104	1
ENSG00000232951.1	IPO7P1	processed_pseudogene	-0.584195	0.760561	0.0124903	0.0946295	-0.497723	0.760561	0.0306282	0.168154	0.0640317	0.760561	0.771093	0.913334	0.0155883	0.760561	0.94349	0.984032	-0.211019	0.760561	0.341493	1	0.648226	0.760561	0.0450722	0.999776	0.513312	0.760561	0.107528	1
ENSG00000232973.13	CYP1B1-AS1	lncRNA	0.303694	0.606937	0.182248	0.522682	0.585232	0.606937	0.0137634	0.0946664	-0.452778	0.606937	0.051239	0.23287	0.451414	0.606937	0.0518945	0.220305	0.110257	0.606937	0.623025	1	-0.756472	0.606937	0.0230817	0.999776	-0.133818	0.606937	0.672931	1
ENSG00000233514.1	RP11-570P14.1	processed_pseudogene	0.288287	1.96771	0.149176	0.468422	0.135342	1.96771	0.491525	0.781377	-0.31335	1.96771	0.118213	0.385378	-0.0352795	1.96771	0.857091	0.952421	0.264839	1.96771	0.18378	1	-0.601638	1.96771	0.037363	0.999776	-0.170621	1.96771	0.539365	1
ENSG00000233818.1	AP000695.4	lncRNA	-0.0437135	1.19978	0.860962	0.958877	0.0697639	1.19978	0.779938	0.924509	0.556974	1.19978	0.0327874	0.175155	0.941046	1.19978	0.000760968	0.00893837	-0.77281	1.19978	0.00428453	1	0.600687	1.19978	0.0974493	0.999776	0.871282	1.19978	0.0192984	1
ENSG00000234036.4	TXNP6	processed_pseudogene	-0.188923	2.08514	0.276792	0.636671	-0.0910828	2.08514	0.59684	0.841962	0.0337676	2.08514	0.844173	0.941626	0.433491	2.08514	0.0170077	0.101235	-0.289488	2.08514	0.1006	1	0.22269	2.08514	0.363027	0.999776	0.524574	2.08514	0.0383595	1
ENSG00000234825.3	XRCC6P2	processed_pseudogene	0.0346068	3.42588	0.737475	0.922302	0.287336	3.42588	0.00917834	0.0693387	0.0934318	3.42588	0.368714	0.67842	-0.0133243	3.42588	0.897217	0.965393	0.0759701	3.42588	0.46367	1	0.058825	3.42588	0.687171	0.999776	-0.30066	3.42588	0.0473104	1
ENSG00000235275.3	KRT18P16	processed_pseudogene	0.105234	0.777938	0.684638	0.903408	0.577801	0.777938	0.0327001	0.176014	-0.15245	0.777938	0.556972	0.812114	-0.185683	0.777938	0.47508	0.75286	0.573163	0.777938	0.0340046	1	-0.257684	0.777938	0.4833	0.999776	-0.763484	0.777938	0.0448355	1
ENSG00000235419.5	AC010149.4	lncRNA	2.34352	0.190425	1.13307e-08	4.32004e-07	2.4672	0.190425	4.18951e-09	1.61479e-07	1.29438	0.190425	0.000121133	0.00199863	2.27473	0.190425	1.99146e-08	6.83542e-07	0.41891	0.190425	0.156524	1	-1.04914	0.190425	0.0157066	0.999776	-0.192473	0.190425	0.639491	1
ENSG00000235489.4	DBF4P1	processed_pseudogene	0.133008	1.73196	0.538737	0.835175	0.216763	1.73196	0.319321	0.650697	-0.328778	1.73196	0.135609	0.415246	-0.455706	1.73196	0.0423404	0.192552	0.427315	1.73196	0.055818	1	-0.461786	1.73196	0.138188	0.999776	-0.672469	1.73196	0.0347458	1
ENSG00000235706.8	DICER1-AS1	lncRNA	-0.443923	1.07038	0.0368011	0.201017	-0.452055	1.07038	0.033747	0.179689	0.545627	1.07038	0.0118629	0.0853829	0.181722	1.07038	0.37599	0.676543	-0.686914	1.07038	0.00214219	1	0.989551	1.07038	0.00182375	0.999776	0.633777	1.07038	0.0351846	1
ENSG00000236104.3	ZBTB22	protein_coding	0.376071	2.1695	0.0272295	0.164508	0.464201	2.1695	0.00769023	0.0604379	0.0205681	2.1695	0.899194	0.96283	-0.0164489	2.1695	0.9193	0.97375	0.314029	2.1695	0.061568	1	-0.355503	2.1695	0.129959	0.999776	-0.48065	2.1695	0.0442039	1
ENSG00000236144.8	TMEM147-AS1	lncRNA	-0.253715	3.63337	0.012081	0.0922172	-0.143751	3.63337	0.138553	0.427696	0.177292	3.63337	0.0706677	0.283293	0.14204	3.63337	0.143117	0.408877	-0.313797	3.63337	0.00255262	1	0.431007	3.63337	0.00324632	0.999776	0.285791	3.63337	0.0411474	1
ENSG00000236312.3	RPL34P34	processed_pseudogene	0.179997	1.24675	0.422711	0.756381	0.439054	1.24675	0.0574931	0.25027	-0.331226	1.24675	0.145871	0.430862	-0.217618	1.24675	0.333768	0.643746	0.516075	1.24675	0.0274459	1	-0.511223	1.24675	0.113843	0.999776	-0.656671	1.24675	0.0453858	1
ENSG00000236570.1	RAD23BP1	processed_pseudogene	0.208866	0.935082	0.360757	0.708694	-0.116176	0.935082	0.60922	0.848649	-0.52306	0.935082	0.0277941	0.15615	-0.0587641	0.935082	0.795593	0.927479	0.25124	0.935082	0.273323	1	-0.731925	0.935082	0.0293306	0.999776	0.0574119	0.935082	0.857918	1
ENSG00000236773.1	RP11-365O16.1	processed_pseudogene	-0.622852	0.661438	0.0172454	0.119236	0.00318892	0.661438	0.989713	0.99747	0.11978	0.661438	0.628961	0.851757	0.299747	0.661438	0.23201	0.535148	-0.511029	0.661438	0.0468454	1	0.742632	0.661438	0.0415129	0.999776	0.296558	0.661438	0.399776	1
ENSG00000236859.7	NIFK-AS1	lncRNA	-0.0239809	1.64001	0.897516	0.969331	0.197444	1.64001	0.294015	0.623992	-0.166034	1.64001	0.376076	0.683406	-0.338876	1.64001	0.0774374	0.28292	0.307277	1.64001	0.107519	1	-0.142053	1.64001	0.59053	0.999776	-0.536321	1.64001	0.0497835	1
ENSG00000237036.5	ZEB1-AS1	lncRNA	0.135494	1.02864	0.578196	0.856716	0.489161	1.02864	0.0523196	0.236562	-0.40119	1.02864	0.107386	0.365209	-0.346292	1.02864	0.161978	0.438128	0.245054	1.02864	0.317835	1	-0.536684	1.02864	0.126788	0.999776	-0.835452	1.02864	0.0210309	1
ENSG00000237296.9	SMG1P1	transcribed_unprocessed_pseudogene	0.0515415	-0.173783	0.845163	0.955128	-0.112647	-0.173783	0.669938	0.877469	1.48799	-0.173783	5.25622e-06	0.000123582	1.0332	-0.173783	0.000520245	0.00649477	-0.934261	-0.173783	0.00138649	1	1.43645	-0.173783	0.00061945	0.999776	1.14585	-0.173783	0.00457328	1
ENSG00000238045.9	AC009133.12	lncRNA	0.422105	1.3247	0.0583102	0.269915	0.222372	1.3247	0.306483	0.638165	0.827842	1.3247	0.000626289	0.00821866	0.960483	1.3247	0.000121867	0.00186867	-0.45565	1.3247	0.0420763	1	0.405737	1.3247	0.189944	0.999776	0.738111	1.3247	0.0213606	1
ENSG00000239569.3	KMT2E-AS1	lncRNA	-0.318451	1.08775	0.152959	0.475076	-0.093862	1.08775	0.66797	0.877038	0.352524	1.08775	0.115195	0.379244	-0.0292202	1.08775	0.893603	0.964061	-0.403375	1.08775	0.0734976	1	0.670975	1.08775	0.0373749	0.999776	0.0646418	1.08775	0.834319	1
ENSG00000239697.11	TNFSF12	protein_coding	-0.339722	0.371152	0.186434	0.528102	-0.769599	0.371152	0.00488873	0.0426502	0.303495	0.371152	0.236304	0.544936	0.12404	0.371152	0.624471	0.844865	-0.447379	0.371152	0.0855547	1	0.643217	0.371152	0.0807549	0.999776	0.893638	0.371152	0.0180025	1
ENSG00000240024.5	LINC00888	transcribed_unprocessed_pseudogene	-0.387054	2.48888	0.00532684	0.0507399	-0.460294	2.48888	0.00125728	0.0143476	0.0917352	2.48888	0.477814	0.757363	0.0955379	2.48888	0.459941	0.743144	-0.303189	2.48888	0.0248548	1	0.478789	2.48888	0.0132206	0.999776	0.555831	2.48888	0.00474812	1
ENSG00000240065.8	PSMB9	protein_coding	3.11038	4.11493	7.15545e-21	1.17374e-18	3.19384	4.11493	3.65036e-21	5.78603e-19	3.56366	4.11493	2.22826e-22	4.30603e-20	3.5413	4.11493	2.61769e-22	4.92371e-20	-0.34307	4.11493	0.00543136	1	0.453273	4.11493	0.0087857	0.999776	0.347459	4.11493	0.0392174	1
ENSG00000240132.1	ETF1P2	processed_pseudogene	0.125712	0.373517	0.664988	0.895578	-0.00438339	0.373517	0.987931	0.996692	-0.965326	0.373517	0.00237674	0.0244735	-0.293981	0.373517	0.31508	0.625653	0.155811	0.373517	0.59182	1	-1.09104	0.373517	0.0123233	0.999776	-0.289597	0.373517	0.481874	1
ENSG00000240395.1	RPL5P23	processed_pseudogene	0.0568348	2.19403	0.739528	0.922908	0.216926	2.19403	0.210873	0.531381	-0.0723633	2.19403	0.672267	0.870838	-0.333474	2.19403	0.0592847	0.239567	0.318574	2.19403	0.0707604	1	-0.129198	2.19403	0.593667	0.999776	-0.5504	2.19403	0.0295818	1
ENSG00000240950.1	RP11-372E1.1	processed_pseudogene	-0.281346	2.38522	0.131517	0.438712	0.00638683	2.38522	0.972077	0.99248	0.305044	2.38522	0.103293	0.357846	0.205184	2.38522	0.266512	0.57608	-0.206996	2.38522	0.262411	1	0.58639	2.38522	0.0300213	0.999776	0.198797	2.38522	0.443649	1
ENSG00000241316.8	SUCLG2-AS1	lncRNA	0.191422	4.19088	0.0454107	0.232105	0.173081	4.19088	0.0685389	0.279437	-0.288714	4.19088	0.0038666	0.0359803	-0.177027	4.19088	0.062838	0.248516	0.3198	4.19088	0.00163903	1	-0.480136	4.19088	0.000940528	0.999776	-0.350109	4.19088	0.0115111	1
ENSG00000241343.10	RPL36A	protein_coding	0.0710885	2.66682	0.576234	0.855754	-0.160648	2.66682	0.212105	0.533077	0.203827	2.66682	0.116603	0.382005	0.370496	2.66682	0.00661053	0.050655	-0.192268	2.66682	0.137811	1	0.132738	2.66682	0.46156	0.999776	0.531144	2.66682	0.00599295	1
ENSG00000241388.5	HNF1A-AS1	lncRNA	-0.354775	2.40785	0.0168995	0.117555	0.0183344	2.40785	0.896113	0.966621	0.287141	2.40785	0.0489457	0.227056	0.2316	2.40785	0.107714	0.34644	-0.267455	2.40785	0.0653542	1	0.641916	2.40785	0.00304835	0.999776	0.213266	2.40785	0.288036	1
ENSG00000241511.1	RPS15AP24	processed_pseudogene	0.0976162	0.628908	0.679974	0.901201	-0.388004	0.628908	0.109219	0.374479	0.0946809	0.628908	0.689057	0.879549	0.695093	0.628908	0.00628769	0.0488708	-0.350354	0.628908	0.146288	1	-0.00293521	0.628908	0.992991	0.999776	1.0831	0.628908	0.0029832	1
ENSG00000242086.8	MUC20-OT1	lncRNA	-0.0739642	4.59279	0.342192	0.692458	-0.0232684	4.59279	0.763281	0.916939	0.187684	4.59279	0.0210362	0.128913	0.157788	4.59279	0.0490655	0.211736	-0.158015	4.59279	0.0487635	1	0.261648	4.59279	0.0227503	0.999776	0.181056	4.59279	0.105922	1
ENSG00000243137.8	PSG4	protein_coding	-0.358532	0.4081	0.194445	0.538482	-1.00617	0.4081	0.000914256	0.0109672	-0.229452	0.4081	0.401821	0.701509	0.0725109	0.4081	0.7898	0.926213	-0.46278	0.4081	0.0974319	1	0.12908	0.4081	0.737314	0.999776	1.07869	0.4081	0.00875068	1
ENSG00000243302.3	RP11-274B21.2	processed_pseudogene	0.0937912	2.47613	0.58536	0.861308	0.280947	2.47613	0.109909	0.37558	0.647068	2.47613	0.000754801	0.00967119	0.486605	2.47613	0.00808689	0.0582347	-0.403645	2.47613	0.0250081	1	0.553277	2.47613	0.0293797	0.999776	0.205657	2.47613	0.399495	1
ENSG00000243650.3	RN7SL834P	misc_RNA	2.7199	0.759454	3.94598e-12	2.49623e-10	3.23716	0.759454	7.3794e-14	5.17916e-12	2.40033	0.759454	6.08178e-11	3.16589e-09	2.5568	0.759454	1.54881e-11	8.27614e-10	0.458259	0.759454	0.0542168	1	-0.319571	0.759454	0.329408	0.999776	-0.680361	0.759454	0.0440099	1
ENSG00000243679.1	RP11-274B21.3	processed_pseudogene	0.559227	1.01183	0.0282801	0.168342	1.30541	1.01183	1.08206e-05	0.000228171	0.409914	1.01183	0.100632	0.351043	0.27702	1.01183	0.260515	0.568898	0.422505	1.01183	0.0911088	1	-0.149313	1.01183	0.664756	0.999776	-1.02839	1.01183	0.00558794	1
ENSG00000243964.1	RPL23AP65	processed_pseudogene	-0.104264	3.36276	0.487408	0.802563	0.274771	3.36276	0.0746781	0.294846	-0.171113	3.36276	0.258106	0.569015	-0.186826	3.36276	0.218005	0.518005	0.136432	3.36276	0.365091	1	-0.0668492	3.36276	0.752001	0.999776	-0.461597	3.36276	0.0364115	1
ENSG00000243970.3	PPIEL	transcribed_unprocessed_pseudogene	-0.116668	2.65623	0.404803	0.742571	-0.308388	2.65623	0.0339077	0.180232	0.207568	2.65623	0.143896	0.427896	0.232239	2.65623	0.103749	0.339736	-0.176699	2.65623	0.210913	1	0.324236	2.65623	0.10802	0.999776	0.540626	2.65623	0.0100528	1
ENSG00000244073.1	RPS4XP6	processed_pseudogene	0.354578	2.21388	0.0282845	0.168342	0.219921	2.21388	0.161732	0.462978	-0.164979	2.21388	0.289906	0.602537	-0.0292727	2.21388	0.84949	0.949735	0.332275	2.21388	0.0387863	1	-0.519557	2.21388	0.0234968	0.999776	-0.249193	2.21388	0.259044	1
ENSG00000244485.1	RPL18P13	processed_pseudogene	0.00269032	0.491821	0.9916	0.996956	0.39332	0.491821	0.132188	0.415293	0.501423	0.491821	0.0581629	0.251998	-0.433965	0.491821	0.0982304	0.328841	0.0788081	0.491821	0.757997	1	0.498732	0.491821	0.175235	0.999776	-0.827285	0.491821	0.0289364	1
ENSG00000244625.7	MIATNB	lncRNA	0.149653	1.38459	0.425398	0.757713	0.239785	1.38459	0.205798	0.525531	-0.44138	1.38459	0.024415	0.142624	-0.376846	1.38459	0.0516473	0.219483	0.265167	1.38459	0.163188	1	-0.591033	1.38459	0.0322609	0.999776	-0.616631	1.38459	0.0260347	1
ENSG00000244879.8	GABPB1-AS1	lncRNA	-0.0466937	6.31968	0.448375	0.775531	0.0710929	6.31968	0.251792	0.581251	0.141728	6.31968	0.0273884	0.154547	0.265954	6.31968	0.000167879	0.00249292	-0.154224	6.31968	0.0172556	1	0.188421	6.31968	0.0371127	0.999776	0.194861	6.31968	0.0315675	1
ENSG00000244932.2	RP11-529F4.1	unprocessed_pseudogene	-0.0368235	0.993743	0.893243	0.967892	-0.324479	0.993743	0.243129	0.571161	0.310062	0.993743	0.264165	0.575269	0.600372	0.993743	0.0360745	0.17251	-0.334231	0.993743	0.229622	1	0.346886	0.993743	0.374925	0.999776	0.924851	0.993743	0.0234292	1
ENSG00000245849.8	RAD51-AS1	lncRNA	-0.11688	2.083	0.537882	0.834486	0.0470446	2.083	0.803582	0.934707	0.214476	2.083	0.262372	0.573931	0.614841	2.083	0.00290288	0.0266193	-0.305588	2.083	0.114618	1	0.331356	2.083	0.221858	0.999776	0.567797	2.083	0.0414458	1
ENSG00000247746.5	USP51	protein_coding	-0.42419	0.92944	0.0816107	0.334173	0.11786	0.92944	0.619045	0.854739	-0.368491	0.92944	0.127661	0.402259	-0.781958	0.92944	0.00253026	0.0240366	0.140689	0.92944	0.553241	1	0.0556986	0.92944	0.867761	0.999776	-0.899818	0.92944	0.0115272	1
ENSG00000248113.2	RP11-791G16.4	processed_pseudogene	0.657633	0.546933	0.00938801	0.0770229	0.679932	0.546933	0.00748031	0.0591838	-0.454341	0.546933	0.0636136	0.2666	-0.169707	0.546933	0.475826	0.753533	0.663086	0.546933	0.00888304	1	-1.11197	0.546933	0.0024464	0.999776	-0.849639	0.546933	0.0165264	1
ENSG00000248323.7	LUCAT1	lncRNA	0.196779	5.69083	0.00546732	0.0516594	0.343958	5.69083	1.51237e-05	0.000310036	0.3143	5.69083	5.06421e-05	0.000937544	0.592855	5.69083	1.27078e-09	5.10736e-08	-0.148823	5.69083	0.0303099	1	0.11752	5.69083	0.21223	0.999776	0.248896	5.69083	0.0117563	1
ENSG00000248334.6	WHAMMP2	transcribed_unprocessed_pseudogene	-0.103315	2.61851	0.463995	0.785406	-0.110182	2.61851	0.435154	0.74472	0.152379	2.61851	0.283008	0.596415	0.300892	2.61851	0.039716	0.184909	-0.182306	2.61851	0.201104	1	0.255694	2.61851	0.204729	0.999776	0.411074	2.61851	0.0463697	1
ENSG00000249348.1	UGDH-AS1	lncRNA	0.713059	0.871077	0.0180074	0.123017	0.367928	0.871077	0.204216	0.523778	-0.442817	0.871077	0.129081	0.404654	-0.343891	0.871077	0.234446	0.537697	0.514489	0.871077	0.080075	1	-1.15588	0.871077	0.00758851	0.999776	-0.711819	0.871077	0.086456	1
ENSG00000249992.2	TMEM158	protein_coding	-0.043876	1.65679	0.79537	0.943852	-0.513146	1.65679	0.00500129	0.0433907	0.0468518	1.65679	0.781851	0.917449	0.0631226	1.65679	0.709262	0.888596	-0.195972	1.65679	0.252435	1	0.0907278	1.65679	0.704744	0.999776	0.576269	1.65679	0.0220762	1
ENSG00000250317.8	SMIM20	protein_coding	0.159976	3.83732	0.124537	0.425695	0.0450724	3.83732	0.658495	0.873637	-0.225242	3.83732	0.0342018	0.180032	-0.10928	3.83732	0.288253	0.599193	0.139961	3.83732	0.17673	1	-0.385218	3.83732	0.0119266	0.999776	-0.154352	3.83732	0.288842	1
ENSG00000250571.7	GLI4	protein_coding	-0.428861	2.39242	0.00901411	0.0749334	-0.380837	2.39242	0.0187945	0.118595	0.0769291	2.39242	0.617135	0.845235	-0.0616417	2.39242	0.688481	0.879826	-0.254265	2.39242	0.106373	1	0.50579	2.39242	0.0264426	0.999776	0.319195	2.39242	0.149629	1
ENSG00000251102.1	CTBP2P4	processed_pseudogene	0.766096	0.504271	0.00663006	0.0598019	0.298742	0.504271	0.260622	0.590998	-0.0237974	0.504271	0.927722	0.973627	-0.0302522	0.504271	0.9082	0.9696	0.521556	0.504271	0.0551228	1	-0.789893	0.504271	0.0409761	0.999776	-0.328995	0.504271	0.378758	1
ENSG00000253210.2	RP11-809O17.1	lncRNA	0.207449	1.21633	0.311939	0.667424	-0.166457	1.21633	0.415533	0.732323	-0.403405	1.21633	0.0553873	0.244171	-0.125561	1.21633	0.537991	0.796374	0.284238	1.21633	0.169505	1	-0.610854	1.21633	0.0412244	0.999776	0.040896	1.21633	0.886819	1
ENSG00000253341.1	PCBP2P2	processed_pseudogene	0.109287	4.03746	0.302996	0.660865	0.0435811	4.03746	0.678643	0.881492	-0.197794	4.03746	0.0682629	0.278219	-0.0963377	4.03746	0.3628	0.66667	0.20645	4.03746	0.0577171	1	-0.307081	4.03746	0.0466898	0.999776	-0.139919	4.03746	0.350203	1
ENSG00000253833.1	DSTNP3	processed_pseudogene	-0.187584	1.9436	0.36619	0.712173	0.404072	1.9436	0.0581881	0.252184	-0.589313	1.9436	0.00765397	0.061559	-0.330696	1.9436	0.116956	0.364024	0.399384	1.9436	0.0609671	1	-0.401729	1.9436	0.175462	0.999776	-0.734769	1.9436	0.0170683	1
ENSG00000253899.1	RP11-613H2.2	processed_pseudogene	0.349447	2.02072	0.0265722	0.161924	0.639678	2.02072	0.000208642	0.00313118	0.443223	2.02072	0.00613449	0.0517126	0.179813	2.02072	0.237386	0.541158	0.0165541	2.02072	0.912212	1	0.0937758	2.02072	0.65933	0.999776	-0.459865	2.02072	0.0378733	1
ENSG00000254221.3	PCDHGB1	protein_coding	-0.384605	1.05591	0.08982	0.353487	0.352559	1.05591	0.118351	0.390044	-0.0918708	1.05591	0.677368	0.873008	-0.362739	1.05591	0.108565	0.348311	0.126634	1.05591	0.566897	1	0.292734	1.05591	0.351789	0.999776	-0.715298	1.05591	0.0286013	1
ENSG00000254536.2	RP11-108K14.8	protein_coding	0.0874087	1.04834	0.687198	0.904573	-0.17058	1.04834	0.433993	0.743473	0.486121	1.04834	0.0320376	0.172765	0.471153	1.04834	0.0372294	0.176715	-0.434236	1.04834	0.0534042	1	0.398713	1.04834	0.200465	0.999776	0.641733	1.04834	0.0441987	1
ENSG00000254682.1	RP11-660L16.2	lncRNA	-0.533163	0.70069	0.0283836	0.168664	-0.140095	0.70069	0.547386	0.815374	0.178585	0.70069	0.444078	0.731971	-0.18322	0.70069	0.432479	0.722896	-0.382745	0.70069	0.10773	1	0.711748	0.70069	0.0376126	0.999776	-0.0431248	0.70069	0.895456	1
ENSG00000256745.1	ARPC3P3	processed_pseudogene	-0.0404323	2.21377	0.836939	0.952234	-0.218536	2.21377	0.271393	0.602544	0.0555249	2.21377	0.777535	0.91624	0.518647	2.21377	0.0129544	0.0834467	-0.37373	2.21377	0.0656066	1	0.0959572	2.21377	0.729999	0.999776	0.737183	2.21377	0.012554	1
ENSG00000257315.3	ZBED6	protein_coding	-0.122614	-0.0730753	0.680314	0.901471	0.0401423	-0.0730753	0.892538	0.966325	-1.04995	-0.0730753	0.00141259	0.015932	-0.39828	-0.0730753	0.187464	0.475468	0.62357	-0.0730753	0.043709	1	-0.927332	-0.0730753	0.034639	0.999776	-0.438422	-0.0730753	0.301729	1
ENSG00000257337.7	RP11-983P16.4	lncRNA	-0.262595	2.406	0.0760322	0.319556	-0.298274	2.406	0.0456681	0.2173	0.0983626	2.406	0.49508	0.770106	0.163253	2.406	0.261187	0.56959	-0.138932	2.406	0.33736	1	0.360957	2.406	0.0841206	0.999776	0.461527	2.406	0.0299336	1
ENSG00000257698.2	GIHCG	lncRNA	-0.129644	2.9194	0.349166	0.698084	-0.281268	2.9194	0.0486186	0.225242	-0.103012	2.9194	0.455547	0.739602	0.130181	2.9194	0.347208	0.653365	-0.123862	2.9194	0.370729	1	0.0266327	2.9194	0.890928	0.999776	0.411449	2.9194	0.041887	1
ENSG00000257758.1	KRT18P20	processed_pseudogene	0.811589	1.2501	0.000903127	0.0120648	0.405183	1.2501	0.0729623	0.290648	0.178207	1.2501	0.418712	0.712947	0.466523	1.2501	0.0408694	0.188167	0.344485	1.2501	0.12422	1	-0.633382	1.2501	0.0489503	0.999776	0.0613401	1.2501	0.843048	1
ENSG00000258343.2	RP11-536G4.2	lncRNA	-0.505666	1.56402	0.0421962	0.221176	-0.0416812	1.56402	0.861612	0.955286	0.348244	1.56402	0.153225	0.441133	0.244965	1.56402	0.310285	0.621583	-0.442893	1.56402	0.0725932	1	0.85391	1.56402	0.0169387	0.999776	0.286646	1.56402	0.399708	1
ENSG00000258634.3	RP4-773N10.4	lncRNA	0.325544	1.90103	0.0755954	0.318591	0.373406	1.90103	0.0434286	0.210219	-0.0985958	1.90103	0.580017	0.825578	-0.331568	1.90103	0.0706477	0.266013	0.47481	1.90103	0.0120242	1	-0.42414	1.90103	0.100121	0.999776	-0.704974	1.90103	0.00874939	1
ENSG00000258682.1	CTD-2002H8.2	lncRNA	0.143895	0.331838	0.614596	0.873474	-0.545973	0.331838	0.0640246	0.268336	1.14237	0.331838	0.000409085	0.00564693	0.838656	0.331838	0.00629121	0.0488712	-0.808731	0.331838	0.00812166	1	0.99848	0.331838	0.0189745	0.999776	1.38463	0.331838	0.00182563	1
ENSG00000258759.1	RP11-1012A1.7	processed_pseudogene	0.170338	0.324138	0.529079	0.830132	-0.445639	0.324138	0.10704	0.36983	0.0351531	0.324138	0.896273	0.962029	0.492409	0.324138	0.0765061	0.280268	-0.0626802	0.324138	0.816245	1	-0.135185	0.324138	0.723233	0.999776	0.938048	0.324138	0.0196947	1
ENSG00000259248.7	USP3-AS1	lncRNA	-0.36226	0.76407	0.0983361	0.371911	-0.092815	0.76407	0.66417	0.87568	0.331623	0.76407	0.128639	0.403642	0.104348	0.76407	0.625639	0.84612	-0.198324	0.76407	0.356649	1	0.693884	0.76407	0.0282936	0.999776	0.197163	0.76407	0.515265	1
ENSG00000259319.1	RP11-293M10.6	lncRNA	0.31212	0.645195	0.232946	0.588813	0.194614	0.645195	0.453256	0.755534	-0.456078	0.645195	0.0859663	0.319307	-0.529748	0.645195	0.0481905	0.208837	0.374733	0.645195	0.154547	1	-0.768198	0.645195	0.0431642	0.999776	-0.724362	0.645195	0.055526	1
ENSG00000259479.6	SORD2P	transcribed_unprocessed_pseudogene	0.557261	1.40013	0.0180918	0.123474	0.48066	1.40013	0.0388437	0.195703	0.0337804	1.40013	0.879694	0.955779	-0.324326	1.40013	0.154144	0.427801	0.458324	1.40013	0.0480545	1	-0.523481	1.40013	0.105854	0.999776	-0.804986	1.40013	0.0159885	1
ENSG00000259516.2	ANP32AP1	transcribed_processed_pseudogene	0.0515941	1.48895	0.762556	0.931617	0.142181	1.48895	0.407782	0.727365	-0.401558	1.48895	0.0250757	0.145273	-0.356543	1.48895	0.0445714	0.198228	0.209946	1.48895	0.225124	1	-0.453152	1.48895	0.0690213	0.999776	-0.498724	1.48895	0.0467725	1
ENSG00000260490.2	MYL12BP1	processed_pseudogene	-0.0470333	0.473986	0.85561	0.957475	-0.357748	0.473986	0.173885	0.48328	0.332388	0.473986	0.205346	0.509783	0.439909	0.473986	0.0974281	0.326651	-0.285728	0.473986	0.274376	1	0.379422	0.473986	0.30408	0.999776	0.797658	0.473986	0.0365116	1
ENSG00000261663.1	RP11-304L19.11	lncRNA	-0.0870354	1.44834	0.679432	0.901183	-0.39431	1.44834	0.0694055	0.281432	0.0402022	1.44834	0.848427	0.943611	0.240725	1.44834	0.258178	0.566467	-0.131651	1.44834	0.532791	1	0.127238	1.44834	0.669287	0.999776	0.635036	1.44834	0.0404254	1
ENSG00000261971.8	MMP25-AS1	lncRNA	0.336895	2.26601	0.0262869	0.16088	0.455839	2.26601	0.00370182	0.0342437	0.945371	2.26601	4.98956e-07	1.47255e-05	0.599878	2.26601	0.000277847	0.00380173	-0.382909	2.26601	0.0126575	1	0.608477	2.26601	0.00574652	0.999776	0.144039	2.26601	0.482815	1
ENSG00000262772.2	LINC01977	lncRNA	-0.813659	0.907781	0.00156476	0.0190229	-0.312639	0.907781	0.186796	0.499876	0.283635	0.907781	0.229687	0.53777	0.245999	0.907781	0.295865	0.606942	-0.550328	0.907781	0.0245218	1	1.09729	0.907781	0.00237072	0.999776	0.558638	0.907781	0.0985562	1
ENSG00000262903.1	RP11-235E17.6	lncRNA	-0.0192639	1.20831	0.929709	0.980424	0.177836	1.20831	0.418382	0.733592	0.690481	1.20831	0.00364563	0.0342631	0.45763	1.20831	0.0440092	0.196904	-0.486643	1.20831	0.0330599	1	0.709745	1.20831	0.0283603	0.999776	0.279794	1.20831	0.368686	1
ENSG00000265962.1	GACAT2	lncRNA	0.134931	1.12852	0.554448	0.845518	-0.0419341	1.12852	0.853803	0.951182	-0.572128	1.12852	0.0173795	0.112207	-0.193646	1.12852	0.397928	0.694975	0.103226	1.12852	0.650659	1	-0.707058	1.12852	0.0353564	0.999776	-0.151712	1.12852	0.637967	1
ENSG00000266094.8	RASSF5	protein_coding	-0.563571	1.50617	0.00866608	0.0730738	-0.410331	1.50617	0.048877	0.226217	0.184879	1.50617	0.360518	0.670953	0.151235	1.50617	0.453269	0.737432	-0.524346	1.50617	0.0137913	1	0.74845	1.50617	0.0130249	0.999776	0.561566	1.50617	0.0560771	1
ENSG00000266173.7	STRADA	protein_coding	0.011771	2.96399	0.936304	0.982668	0.301429	2.96399	0.0488116	0.225988	0.464312	2.96399	0.00373337	0.034948	0.493054	2.96399	0.00227964	0.0222245	-0.19602	2.96399	0.190567	1	0.452541	2.96399	0.0373252	0.999776	0.191625	2.96399	0.361459	1
ENSG00000266338.6	NBPF15	protein_coding	-0.0352233	5.18172	0.58883	0.862934	-0.101609	5.18172	0.126392	0.404585	-0.0324601	5.18172	0.618244	0.845718	0.0900822	5.18172	0.173349	0.453284	-0.182786	5.18172	0.00860504	1	0.00276317	5.18172	0.976013	0.999776	0.191691	5.18172	0.0449245	1
ENSG00000266967.7	AARSD1	protein_coding	0.329678	1.00426	0.156335	0.480482	0.864084	1.00426	0.000727784	0.00902184	-0.213749	1.00426	0.352687	0.663398	0.0851534	1.00426	0.70925	0.888596	0.281332	1.00426	0.224011	1	-0.543428	1.00426	0.100769	0.999776	-0.77893	1.00426	0.0218347	1
ENSG00000267121.6	FMNL1-DT	lncRNA	0.0547621	2.68563	0.716901	0.914322	0.449756	2.68563	0.00570386	0.0478954	0.634136	2.68563	0.000242515	0.00359365	0.70253	2.68563	7.21967e-05	0.00119962	-0.3822	2.68563	0.0166321	1	0.579374	2.68563	0.0108495	0.999776	0.252775	2.68563	0.242254	1
ENSG00000267508.6	ZNF285	protein_coding	-0.0869064	2.20679	0.575816	0.855754	-0.371089	2.20679	0.0227752	0.134713	0.0877907	2.20679	0.571961	0.82081	0.152828	2.20679	0.328181	0.637861	-0.182623	2.20679	0.244473	1	0.174697	2.20679	0.427862	0.999776	0.523917	2.20679	0.0229831	1
ENSG00000268234.1	FKBP4P6	processed_pseudogene	0.166353	0.0242045	0.605032	0.869609	0.0234101	0.0242045	0.941834	0.983381	-0.865135	0.0242045	0.0113642	0.0825087	-0.581038	0.0242045	0.0788751	0.285851	0.562132	0.0242045	0.0885285	1	-1.03149	0.0242045	0.0299589	0.999776	-0.604448	0.0242045	0.190142	1
ENSG00000268785.1	RPL7P50	processed_pseudogene	-0.816739	0.0470209	0.00659501	0.0596001	-0.601596	0.0470209	0.0389603	0.19608	0.471492	0.0470209	0.100321	0.350675	0.128307	0.0470209	0.646809	0.85816	-0.943656	0.0470209	0.00211643	1	1.28823	0.0470209	0.00285094	0.999776	0.729903	0.0470209	0.0734645	1
ENSG00000269556.8	TMEM185A	protein_coding	0.143261	3.69386	0.153033	0.4752	0.0152232	3.69386	0.876939	0.960405	-0.269856	3.69386	0.0101134	0.0755247	-0.00984596	3.69386	0.920212	0.973849	0.168167	3.69386	0.0958533	1	-0.413117	3.69386	0.00584158	0.999776	-0.0250691	3.69386	0.856917	1
ENSG00000270049.3	ATP6V0D1-DT	lncRNA	-0.155452	0.688725	0.563999	0.849358	-0.287314	0.688725	0.289986	0.619448	0.592459	0.688725	0.034737	0.181494	0.681836	0.688725	0.0164541	0.0986893	-0.378224	0.688725	0.166897	1	0.747911	0.688725	0.0573523	0.999776	0.969149	0.688725	0.015971	1
ENSG00000271009.3	RP11-346C20.4	lncRNA	-0.12882	0.340692	0.66181	0.894858	0.551647	0.340692	0.0692151	0.280903	0.935334	0.340692	0.00346827	0.0330141	1.66213	0.340692	5.06304e-06	0.000111253	-0.999295	0.340692	0.00199709	1	1.06415	0.340692	0.0156652	0.999776	1.11049	0.340692	0.0120668	1
ENSG00000271127.2	LL22NC03-N64E9.2	transcribed_unprocessed_pseudogene	0.676196	0.383464	0.0655535	0.292092	0.548709	0.383464	0.130867	0.412729	-0.370273	0.383464	0.30224	0.614012	0.243671	0.383464	0.494692	0.766706	0.502525	0.383464	0.165028	1	-1.04647	0.383464	0.0452001	0.999776	-0.305038	0.383464	0.545144	1
ENSG00000271207.1	MTCO1P22	processed_pseudogene	0.549655	1.39953	0.0339333	0.19026	-0.183012	1.39953	0.462836	0.761757	-0.278065	1.39953	0.267839	0.579954	-0.346538	1.39953	0.170031	0.449676	0.37756	1.39953	0.136226	1	-0.82772	1.39953	0.0246995	0.999776	-0.163526	1.39953	0.641699	1
ENSG00000271425.9	NBPF10	protein_coding	-0.223655	2.15861	0.226387	0.580556	-0.269598	2.15861	0.147294	0.441349	-0.0896889	2.15861	0.623485	0.848224	0.285546	2.15861	0.125719	0.378633	-0.267106	2.15861	0.150921	1	0.133966	2.15861	0.604205	0.999776	0.555143	2.15861	0.0388851	1
ENSG00000272578.5	AP000347.2	transcribed_unprocessed_pseudogene	0.0949972	0.230446	0.732895	0.920323	0.139887	0.230446	0.61575	0.852506	0.201067	0.230446	0.471817	0.752623	1.04946	0.230446	0.000755477	0.00888403	-0.239312	0.230446	0.392761	1	0.10607	0.230446	0.787499	0.999776	0.909577	0.230446	0.0274365	1
ENSG00000272602.6	ZNF595	protein_coding	-0.223317	3.52923	0.0477212	0.238417	-0.39903	3.52923	0.000976843	0.0115317	-0.265338	3.52923	0.020421	0.12635	-0.0836475	3.52923	0.443531	0.730348	-0.0540369	3.52923	0.619445	1	-0.0420215	3.52923	0.784435	0.999776	0.315382	3.52923	0.0480065	1
ENSG00000272686.1	WASL-DT	lncRNA	0.332268	1.47223	0.0691065	0.301047	-0.168457	1.47223	0.345354	0.67506	0.256046	1.47223	0.156	0.444773	0.443304	1.47223	0.0177884	0.10469	-0.317196	1.47223	0.0818568	1	-0.0762219	1.47223	0.760929	0.999776	0.611761	1.47223	0.0204339	1
ENSG00000272720.1	CTA-228A9.3	lncRNA	-0.474267	0.321951	0.0849438	0.342568	-1.12868	0.321951	0.00023235	0.00344665	-0.112583	0.321951	0.674305	0.871854	0.122076	0.321951	0.648718	0.858867	-0.525848	0.321951	0.0576817	1	0.361684	0.321951	0.343138	0.999776	1.25076	0.321951	0.00252825	1
ENSG00000272872.1	LL22NC03-N14H11.1	lncRNA	0.668828	0.851536	0.00763852	0.0665164	0.23565	0.851536	0.317917	0.649132	0.751533	0.851536	0.00318135	0.0308661	0.944644	0.851536	0.000372558	0.00489811	-0.418411	0.851536	0.0821231	1	0.0827046	0.851536	0.802496	0.999776	0.708994	0.851536	0.0395739	1
ENSG00000273151.1	RP11-449P15.2	lncRNA	-0.598831	1.37423	0.00841497	0.0715551	0.245906	1.37423	0.252508	0.582047	0.311588	1.37423	0.150107	0.43697	0.0237657	1.37423	0.91083	0.970303	-0.196307	1.37423	0.358804	1	0.910419	1.37423	0.00501503	0.999776	-0.222141	1.37423	0.461483	1
ENSG00000273344.1	PAXIP1-DT	lncRNA	-0.188105	1.65995	0.348569	0.698084	-0.0492406	1.65995	0.804653	0.935191	-0.352857	1.65995	0.0849347	0.317145	-0.625467	1.65995	0.00381839	0.032952	-0.0300388	1.65995	0.880025	1	-0.164752	1.65995	0.559509	0.999776	-0.576227	1.65995	0.0486868	1
ENSG00000274180.1	NATD1	protein_coding	-0.551611	1.86072	0.0110302	0.0867833	-0.638239	1.86072	0.00390419	0.0356944	0.0681667	1.86072	0.738055	0.900354	-0.212708	1.86072	0.301181	0.612125	-0.245093	1.86072	0.235084	1	0.619778	1.86072	0.0389882	0.999776	0.425531	1.86072	0.147633	1
ENSG00000274964.1	RP11-817I4.1	lncRNA	0.597331	0.835737	0.012753	0.0963101	0.243006	0.835737	0.286711	0.616803	-0.139295	0.835737	0.538429	0.800064	-0.161338	0.835737	0.476675	0.754198	0.258917	0.835737	0.25702	1	-0.736626	0.835737	0.0277004	0.999776	-0.404345	0.835737	0.211916	1
ENSG00000275066.5	SYNRG	protein_coding	0.152983	6.28532	0.00453282	0.0447339	0.132882	6.28532	0.0120807	0.0857257	-0.0152044	6.28532	0.760129	0.908844	-0.032445	6.28532	0.516053	0.78322	0.093743	6.28532	0.06818	1	-0.168187	6.28532	0.0230895	0.999776	-0.165327	6.28532	0.0252961	1
ENSG00000275183.2	LENG9	protein_coding	-0.0117053	1.50296	0.961171	0.988643	-0.549885	1.50296	0.0290679	0.161777	0.0220097	1.50296	0.927066	0.973581	0.215429	1.50296	0.373908	0.674775	-0.368366	1.50296	0.133887	1	0.033715	1.50296	0.921021	0.999776	0.765313	1.50296	0.0314865	1
ENSG00000275464.5	CH507-9B2.5	protein_coding	-0.0977386	3.32481	0.409851	0.746521	-0.229201	3.32481	0.0601941	0.257858	0.00093239	3.32481	0.993686	0.997164	0.160623	3.32481	0.180325	0.463061	-0.121667	3.32481	0.306647	1	0.098671	3.32481	0.555044	0.999776	0.389825	3.32481	0.0258638	1
ENSG00000275620.1	FLJ16779	lncRNA	0.0105196	1.40982	0.95423	0.987109	0.174451	1.40982	0.345341	0.67506	0.764566	1.40982	0.000264463	0.00387011	0.63193	1.40982	0.0017634	0.0179353	-0.495586	1.40982	0.011165	1	0.754046	1.40982	0.00681375	0.999776	0.457479	1.40982	0.0863365	1
ENSG00000275765.5	RP11-54C4.3	lncRNA	-0.286995	0.53324	0.394749	0.734854	-0.719936	0.53324	0.039199	0.19672	0.33476	0.53324	0.322074	0.63501	0.674871	0.53324	0.0521081	0.22088	-0.514338	0.53324	0.132965	1	0.621756	0.53324	0.196442	0.999776	1.39481	0.53324	0.00623951	1
ENSG00000276168.1	RN7SL1	misc_RNA	0.237021	4.62367	0.630042	0.879216	0.0196109	4.62367	0.968139	0.991101	-0.236178	4.62367	0.631254	0.852733	-1.75119	4.62367	0.00129807	0.0139786	0.779391	4.62367	0.120988	1	-0.473199	4.62367	0.497476	0.999776	-1.7708	4.62367	0.0160138	1
ENSG00000276248.1	RP11-230F18.5	lncRNA	-0.408168	0.26831	0.147867	0.466617	-0.21821	0.26831	0.432527	0.742926	0.488244	0.26831	0.0860597	0.319485	0.12532	0.26831	0.650862	0.860457	-0.433676	0.26831	0.125115	1	0.896411	0.26831	0.0286555	0.999776	0.34353	0.26831	0.382938	1
ENSG00000276710.4	CSPG4P10	transcribed_unprocessed_pseudogene	0.26443	1.8454	0.219396	0.570737	0.436296	1.8454	0.0478271	0.22341	-0.296094	1.8454	0.170612	0.466983	-0.218879	1.8454	0.307159	0.618752	0.42402	1.8454	0.0539694	1	-0.560524	1.8454	0.0704207	0.999776	-0.655175	1.8454	0.0364631	1
ENSG00000277511.1	CTD-2095E4.5	lncRNA	1.94085	2.9341	1.0748e-12	7.18586e-11	1.79062	2.9341	6.5513e-12	3.63855e-10	0.645461	2.9341	0.000262369	0.00384744	0.494695	2.9341	0.00331746	0.0295637	2.43141	2.9341	5.62518e-15	7.93544e-11	-1.29539	2.9341	2.48874e-06	0.0351086	-1.29592	2.9341	2.473e-06	0.0348866
ENSG00000278530.4	CHMP1B2P	transcribed_unitary_pseudogene	-0.0254714	2.41511	0.86494	0.960081	-0.10339	2.41511	0.491804	0.781468	0.0853104	2.41511	0.569998	0.819658	0.361865	2.41511	0.0217313	0.120456	-0.096797	2.41511	0.519598	1	0.110782	2.41511	0.601768	0.999776	0.465256	2.41511	0.0353735	1
ENSG00000278535.5	DHRS11	protein_coding	-0.266896	2.91315	0.0755284	0.318591	-0.442325	2.91315	0.00496854	0.0431862	0.0337138	2.91315	0.816992	0.930756	0.014776	2.91315	0.91918	0.97375	-0.385647	2.91315	0.0127316	1	0.30061	2.91315	0.152432	0.999776	0.457101	2.91315	0.0336988	1
ENSG00000278600.1	RP11-81A1.6	lncRNA	-0.434074	2.37438	0.0133818	0.0998349	-0.298869	2.37438	0.0792063	0.305541	0.167959	2.37438	0.314103	0.626916	-0.0159595	2.37438	0.923053	0.975467	-0.342923	2.37438	0.0459203	1	0.602033	2.37438	0.0150641	0.999776	0.28291	2.37438	0.232418	1
ENSG00000278771.1	RN7SL3	misc_RNA	0.551138	1.15622	0.33011	0.682724	0.299597	1.15622	0.594148	0.840182	0.0544389	1.15622	0.922665	0.972315	-1.44804	1.15622	0.0148618	0.0919946	1.42831	1.15622	0.0161278	1	-0.496699	1.15622	0.532624	0.999776	-1.74764	1.15622	0.0348855	1
ENSG00000278784.1	RP11-468E2.11	lncRNA	-0.115372	1.74617	0.574913	0.855754	0.210274	1.74617	0.310073	0.641205	0.717522	1.74617	0.0015482	0.0171836	0.497188	1.74617	0.0213825	0.119064	-0.460373	1.74617	0.0319099	1	0.832894	1.74617	0.00746676	0.999776	0.286913	1.74617	0.32707	1
ENSG00000278864.1	RP11-45M22.2	TEC	-0.262036	3.21185	0.0597337	0.274656	-0.150921	3.21185	0.267296	0.598278	0.0207692	3.21185	0.877247	0.954783	0.241562	3.21185	0.0811106	0.290922	-0.423582	3.21185	0.00374861	1	0.282806	3.21185	0.145091	0.999776	0.392483	3.21185	0.0470143	1
ENSG00000279081.2	RP11-341D18.8	processed_pseudogene	0.0200049	0.691021	0.933884	0.982073	0.40051	0.691021	0.105435	0.366631	0.0842791	0.691021	0.727006	0.897489	-0.48527	0.691021	0.0524133	0.221768	0.152087	0.691021	0.529788	1	0.0642742	0.691021	0.850547	0.999776	-0.88578	0.691021	0.0143464	1
ENSG00000279233.1	RP11-158L12.4	TEC	-0.12648	1.24698	0.572999	0.855194	-0.262344	1.24698	0.247055	0.575185	0.102272	1.24698	0.648213	0.860158	0.564043	1.24698	0.0171237	0.101754	-0.438823	1.24698	0.0582362	1	0.228752	1.24698	0.471876	0.999776	0.826387	1.24698	0.0138681	1
ENSG00000279320.1	RP11-329N15.3	TEC	2.25143	-0.148985	1.34366e-07	4.54557e-06	1.98605	-0.148985	1.11734e-06	2.85897e-05	3.57808	-0.148985	1.29951e-11	7.4521e-10	2.96027	-0.148985	7.25052e-10	3.02719e-08	-0.912559	-0.148985	0.00761721	1	1.32665	-0.148985	0.00626661	0.999776	0.974224	-0.148985	0.0382289	1
ENSG00000279425.1	CTD-2017D11.2	TEC	-0.188912	1.19222	0.405388	0.74287	-0.174654	1.19222	0.441309	0.748533	0.503046	1.19222	0.032917	0.175728	0.387723	1.19222	0.0943574	0.321211	-0.343497	1.19222	0.136103	1	0.691958	1.19222	0.0375781	0.999776	0.562377	1.19222	0.0866382	1
ENSG00000279696.1	RP11-178H8.7	TEC	-0.496233	0.378957	0.11512	0.407528	0.0647669	0.378957	0.833207	0.943387	0.727133	0.378957	0.0244228	0.142624	0.278516	0.378957	0.368699	0.671493	-0.550216	0.378957	0.0822507	1	1.22337	0.378957	0.00858492	0.999776	0.213749	0.378957	0.623772	1
ENSG00000280193.1	RP13-923O23.7	TEC	0.305233	0.527903	0.263198	0.623498	0.152116	0.527903	0.573645	0.829919	-0.531326	0.527903	0.0570632	0.249403	-0.595292	0.527903	0.0345126	0.167482	0.386914	0.527903	0.159079	1	-0.836559	0.527903	0.0355731	0.999776	-0.747408	0.527903	0.058309	1
ENSG00000280208.1	GGT4P	unprocessed_pseudogene	-0.616992	1.24198	0.00640482	0.0584367	-0.838797	1.24198	0.000428761	0.00579361	-0.270452	1.24198	0.205358	0.509783	-0.203546	1.24198	0.337303	0.646784	-0.291475	1.24198	0.173343	1	0.34654	1.24198	0.249904	0.999776	0.635251	1.24198	0.0403447	1
ENSG00000280798.1	LINC00294	lncRNA	-0.117671	4.56476	0.16224	0.489985	-0.00807011	4.56476	0.922186	0.976306	-0.0443774	4.56476	0.592167	0.832622	-0.256078	4.56476	0.00425861	0.0359738	-0.00957826	4.56476	0.907708	1	0.0732934	4.56476	0.531978	0.999776	-0.248007	4.56476	0.041538	1
ENSG00000281026.1	N4BP2L2-IT2	lncRNA	-0.187679	0.760489	0.493297	0.807022	0.243456	0.760489	0.375643	0.702625	0.810642	0.760489	0.00583571	0.0501366	0.732092	0.760489	0.0116948	0.0773519	-0.653311	0.760489	0.0228125	1	0.998321	0.760489	0.0146525	0.999776	0.488636	0.760489	0.212056	1
ENSG00000281404.2	LINC01176	lncRNA	0.493538	0.751797	0.0432662	0.224644	0.382869	0.751797	0.111359	0.377817	1.23031	0.751797	1.50398e-05	0.000311095	0.618587	0.751797	0.0130894	0.0840857	-0.559829	0.751797	0.0232986	1	0.736776	0.751797	0.033633	0.999776	0.235718	0.751797	0.479549	1
ENSG00000282851.2	BISPR	lncRNA	2.2156	-0.818754	3.98526e-06	9.88051e-05	2.42174	-0.818754	9.87264e-07	2.54613e-05	3.71129	-0.818754	3.49873e-10	1.61825e-08	3.0226	-0.818754	2.02971e-08	6.89956e-07	-0.675521	-0.818754	0.0886171	1	1.49568	-0.818754	0.0101916	0.999776	0.600857	-0.818754	0.276121	1
ENSG00000285106.2	RP11-36B6.2	lncRNA	1.44544	0.182141	0.000928183	0.0123644	1.0907	0.182141	0.00912138	0.069103	0.305211	0.182141	0.43785	0.727446	-0.0250183	0.182141	0.948998	0.986118	0.898205	0.182141	0.0284675	1	-1.14023	0.182141	0.0473092	0.999776	-1.11572	0.182141	0.0519088	1
ENSG00000285278.1	TFAP2A-AS2	lncRNA	0.33323	0.164295	0.281063	0.641682	1.03215	0.164295	0.00211679	0.0218606	0.175519	0.164295	0.567054	0.818203	0.0325316	0.164295	0.915252	0.972468	0.293691	0.164295	0.340896	1	-0.15771	0.164295	0.715586	0.999776	-0.999617	0.164295	0.0274824	1
ENSG00000286067.1	RP1-278C19.9	lncRNA	-0.269824	2.90881	0.0914397	0.356336	-0.376396	2.90881	0.021544	0.129899	0.0133045	2.90881	0.931811	0.975114	0.131845	2.90881	0.399682	0.696089	-0.303354	2.90881	0.0595	1	0.283129	2.90881	0.204907	0.999776	0.508241	2.90881	0.0275409	1
ENSG00000286207.1	RP11-17G11.2	lncRNA	0.321146	1.06004	0.133668	0.443386	0.091293	1.06004	0.663562	0.87542	0.346775	1.06004	0.106561	0.363282	0.78758	1.06004	0.000785399	0.00916429	-0.127526	1.06004	0.54412	1	0.0256289	1.06004	0.931066	0.999776	0.696287	1.06004	0.0252579	1
ENSG00000286388.1	RP11-325I22.4	lncRNA	-0.187396	2.75574	0.22109	0.573541	-0.286839	2.75574	0.0659697	0.273555	0.108523	2.75574	0.474328	0.754209	0.235773	2.75574	0.126763	0.379994	-0.379917	2.75574	0.017291	1	0.295919	2.75574	0.173338	0.999776	0.522612	2.75574	0.0202405	1
ENSG00000287299.1	RP11-6G22.1	lncRNA	1.67551	1.85505	4.37041e-09	1.77675e-07	1.65182	1.85505	5.77025e-09	2.1765e-07	2.2521	1.85505	9.05333e-12	5.29939e-10	2.03692	1.85505	8.00328e-11	3.90665e-09	-0.394341	1.85505	0.0539702	1	0.57659	1.85505	0.0468419	0.999776	0.385104	1.85505	0.175245	1
ENSG00000287445.1	RP11-61J19.7	lncRNA	0.267574	0.56739	0.340168	0.691462	-0.243632	0.56739	0.384419	0.710113	0.651966	0.56739	0.0255754	0.147262	0.988213	0.56739	0.0013417	0.0143606	-0.323081	0.56739	0.251318	1	0.384392	0.56739	0.332718	0.999776	1.23184	0.56739	0.00392417	1
ENSG00000287543.1	RP11-941F15.2	lncRNA	2.61434	-0.276359	5.15183e-08	1.83528e-06	2.97259	-0.276359	4.54708e-09	1.73837e-07	3.85513	-0.276359	2.07429e-11	1.1566e-09	3.36904	-0.276359	3.64789e-10	1.62337e-08	-0.820305	-0.276359	0.0259367	1	1.24079	-0.276359	0.0179397	0.999776	0.396447	-0.276359	0.427045	1
ENSG00000287608.1	CTD-2224J9.11	lncRNA	-0.32532	1.3962	0.101227	0.378783	-0.192317	1.3962	0.324488	0.655716	0.099625	1.3962	0.607311	0.840752	0.375583	1.3962	0.0605712	0.242904	-0.253748	1.3962	0.196634	1	0.424946	1.3962	0.128656	0.999776	0.567899	1.3962	0.0458062	1
ENSG00000288538.1	RP11-705O3.3	lncRNA	-0.00142096	0.645776	0.994824	0.998078	-0.271924	0.645776	0.221126	0.544403	0.0744712	0.645776	0.734142	0.899413	0.459903	0.645776	0.0436354	0.195666	-0.122981	0.645776	0.575636	1	0.0758922	0.645776	0.806564	0.999776	0.731828	0.645776	0.0245729	1
